# Supplementary material for: Urine proteins reveal distinct coagulation and complement cascades underlying acute versus chronic lupus nephritis
Source: J Clin Invest. 2025 Oct 1;135(19):e186143. doi: 10.1172/JCI186143 (PMC12483563; doi:10.1172/JCI186143)
Supplement: Supplemental data set 1 [file jci-135-186143-s011.xlsx]

## Sheet: STEM Hi AI Cluster 1
Protein	Uniprot
41701	P31946, P62258, P61981, Q04917, P27348, P63104, P31947
14-3-3 PROTEIN BETA/ALPHA	P31946
14-3-3 PROTEIN THETA	P27348
14-3-3 PROTEIN ZETA/DELTA	P63104
A2-MACROGLOBULIN	P01023
ADIPONECTIN	Q15848
AIF1	P55008
ANGIOSTATIN	P00747
ANTITHROMBIN III	P01008
APO E2	P02649
CALCINEURIN	Q08209 P63098
CATHEPSIN S	P25774
CYCLOPHILIN A	P62937
HNRNP A2/B1	P22626
IMDH1	P20839
LAMININ	P25391, P07942, P11047
MEK1	Q02750
MYELOPEROXIDASE	P05164
PLXB2	O15031
PLXC1	O60486
PROTEINASE-3	P24158
TRANSKETOLASE	P29401
TRIOSEPHOSPHATE ISOMERASE	P60174
VEGF SR2	P35968
Category	Term Name	Description	FDR	# Genes	# Background Genes	Genes
Reactome Pathways	HSA-111447	Activation of BAD and translocation to mitochondria	1.14e-14	8	15	[PPP3R1, YWHAH, YWHAE, YWHAG, SFN, YWHAB, YWHAQ, YWHAZ]
Reactome Pathways	HSA-75035	Chk1/Chk2(Cds1) mediated inactivation of Cyclin B:Cdk1 complex	5.13e-13	7	13	[YWHAH, YWHAE, YWHAG, SFN, YWHAB, YWHAQ, YWHAZ]
Reactome Pathways	HSA-5625740	RHO GTPases activate PKNs	4.52e-09	7	63	[YWHAH, YWHAE, YWHAG, SFN, YWHAB, YWHAQ, YWHAZ]
Reactome Pathways	HSA-1445148	Translocation of SLC2A4 (GLUT4) to the plasma membrane	7.5e-09	7	70	[YWHAH, YWHAE, YWHAG, SFN, YWHAB, YWHAQ, YWHAZ]
Reactome Pathways	HSA-9614399	Regulation of localization of FOXO transcription factors	1.12e-08	5	12	[YWHAG, SFN, YWHAB, YWHAQ, YWHAZ]
KEGG Pathways	hsa04114	Oocyte meiosis	7.48e-11	9	120	[PPP3R1, YWHAH, YWHAE, MAP2K1, YWHAG, YWHAB, YWHAQ, PPP3CA, YWHAZ]
KEGG Pathways	hsa04151	PI3K-Akt signaling pathway	4.78e-10	11	350	[LAMB1, YWHAH, LAMC1, KDR, YWHAE, MAP2K1, YWHAG, YWHAB, YWHAQ, LAMA1, YWHAZ]
KEGG Pathways	hsa04110	Cell cycle	8.19e-08	7	120	[YWHAH, YWHAE, YWHAG, SFN, YWHAB, YWHAQ, YWHAZ]
KEGG Pathways	hsa05160	Hepatitis C	3.52e-07	7	156	[YWHAH, YWHAE, MAP2K1, YWHAG, YWHAB, YWHAQ, YWHAZ]
KEGG Pathways	hsa04390	Hippo signaling pathway	8.82e-06	6	153	[YWHAH, YWHAE, YWHAG, YWHAB, YWHAQ, YWHAZ]
DISEASES	DOID:7	Disease of anatomical entity	2.7e-06	23	4452	[LAMB1, MPO, TPI1, PRTN3, APOE, LAMC1, KDR, YWHAE, MAP2K1, YWHAG, PLG, A2M, SFN, IMPDH1, HNRNPA2B1, SERPINC1, CTSS, AIF1, YWHAQ, LAMA1, PPP3CA, YWHAZ, ADIPOQ]
DISEASES	DOID:863	Nervous system disease	2.9e-06	17	2132	[LAMB1, MPO, PRTN3, APOE, LAMC1, YWHAE, YWHAG, PLG, A2M, IMPDH1, HNRNPA2B1, SERPINC1, CTSS, AIF1, YWHAQ, PPP3CA, YWHAZ]
DISEASES	DOID:4	Disease	3.96e-05	24	5921	[LAMB1, MPO, TPI1, PRTN3, APOE, LAMC1, KDR, YWHAE, MAP2K1, YWHAG, PLG, A2M, SFN, IMPDH1, HNRNPA2B1, SERPINC1, CTSS, AIF1, YWHAQ, LAMA1, PPP3CA, YWHAZ, ADIPOQ, TKT]
DISEASES	DOID:0060158	Acquired metabolic disease	0.00043	7	320	[TPI1, PRTN3, APOE, A2M, LAMA1, ADIPOQ, TKT]
DISEASES	DOID:331	Central nervous system disease	0.00043	11	1107	[APOE, YWHAE, YWHAG, PLG, A2M, HNRNPA2B1, SERPINC1, AIF1, YWHAQ, PPP3CA, YWHAZ]
Reactome Pathways	Activation of BAD and translocation to mitochondria
Reactome Pathways	Chk1/Chk2(Cds1) mediated inactivation of Cyclin B:Cdk1 complex
Reactome Pathways	RHO GTPases activate PKNs
Reactome Pathways	Translocation of SLC2A4 (GLUT4) to the plasma membrane
Reactome Pathways	Regulation of localization of FOXO transcription factors
KEGG Pathways	Oocyte meiosis
KEGG Pathways	PI3K-Akt signaling pathway
KEGG Pathways	Cell cycle
KEGG Pathways	Hepatitis C
KEGG Pathways	Hippo signaling pathway

## Sheet: STEM Hi AI Cluster 2
Protein	Uniprot
A1-ANTITRYPSIN	P01009
APO E3	P02649
CATZ	Q9UBR2
CHL1	O00533
CNDP1	Q96KN2
GP1BA	P07359
HGFA	Q04756
IL-1 R ACP	Q9NPH3
MYOGLOBIN	P02144
NRP1	O14786
SCD163	Q86VB7
SE-SELECTIN	P16581
SHBG	P04278
STIE-1	P35590
TXD12	O95881
VEGF SR3	P35916
Category	Term Name	Description	FDR	# Genes	# Background Genes	Genes
COMPARTMENTS	GOCC:0005576	Extracellular region	4.1e-09	14	2035	[CTSZ, APOE, CHL1, FLT4, NRP1, IL1RAP, GP1BA, SELE, CNDP1, CD163, SHBG, MB, SERPINA1, HGFAC]
COMPARTMENTS	GOCC:0005615	Extracellular space	0.0072	7	985	[APOE, NRP1, GP1BA, SELE, SHBG, MB, SERPINA1]
COMPARTMENTS	GOCC:0005788	Endoplasmic reticulum lumen	0.0072	4	150	[CTSZ, APOE, TXNDC12, SERPINA1]
COMPARTMENTS	GOCC:1903561	Extracellular vesicle	0.0127	5	444	[APOE, GP1BA, SHBG, MB, SERPINA1]
COMPARTMENTS	GOCC:0031982	Vesicle	0.0336	8	2051	[CTSZ, APOE, NRP1, GP1BA, CD163, SHBG, MB, SERPINA1]
Category		Description
REACTOME_PATHWAY		Signaling by Receptor Tyrosine Kinases
REACTOME_PATHWAY		Vesicle-mediated transport
REACTOME_PATHWAY		Cargo concentration in the ER
REACTOME_PATHWAY		Binding and Uptake of Ligands by Scavenger Receptors
REACTOME_PATHWAY		COPII-mediated vesicle transport
REACTOME_PATHWAY	Signaling by Receptor Tyrosine Kinases
REACTOME_PATHWAY	Vesicle-mediated transport
REACTOME_PATHWAY	Cargo concentration in the ER
REACTOME_PATHWAY	Binding and Uptake of Ligands by Scavenger Receptors
REACTOME_PATHWAY	COPII-mediated vesicle transport

## Sheet: STEM Hi CI Cluster 1
Protein	Uniprot
BGH3	Q15582
C3	P01024
C3ADESARG	P01024
C4	P0C0L4, P0C0L5
C5	P01031
C5A	P01031
C5B, 6 COMPLEX	P01031,P13671
CD5L	O43866
CDON	Q4KMG0
COAGULATION FACTOR VII	P08709
COAGULATION FACTOR X	P00742
COAGULATION FACTOR XA	P00742
D-DIMER	P02671 P02675 P02679
EPHA1	P21709
FIBRINOGEN G-CHAIN DIMER	P02679
ITI HEAVY CHAIN H4	Q14624
MMP-2	P08253
MSP	P26927
PLASMIN	P00747
PREKALLIKREIN	P03952
PROPERDIN	P27918
ROBO2	Q9HCK4
TIMP-3	P35625
Category	Term Name	Description	FDR	# Genes	# Background Genes	Genes
DISEASES	DOID:1247	Blood coagulation disease	1.34e-08	7	76	[KLKB1, FGB, FGA, PLG, FGG, F10, F7]
DISEASES	DOID:4	Disease	1.08e-05	20	5921	[MMP2, C5, C3, CFP, KLKB1, ITIH4, TIMP3, EPHA1, FGB, FGA, PLG, FGG, F10, F7, CDON, C4A, MST1, C4B, TGFBI, ROBO2]
DISEASES	DOID:7	Disease of anatomical entity	1.11e-05	18	4452	[MMP2, C5, C3, CFP, KLKB1, TIMP3, FGB, FGA, PLG, FGG, F10, F7, CDON, C4A, MST1, C4B, TGFBI, ROBO2]
DISEASES	DOID:74	Hematopoietic system disease	1.11e-05	8	409	[CFP, KLKB1, FGB, FGA, PLG, FGG, F10, F7]
DISEASES	DOID:2236	Congenital afibrinogenemia	2.14e-05	3	3	[FGB, FGA, FGG]
KEGG Pathways	hsa04610	Complement and coagulation cascades	1.5e-20	12	82	[C5, C3, C6, KLKB1, FGB, FGA, PLG, FGG, F10, F7, C4A, C4B]
KEGG Pathways	hsa05150	Staphylococcus aureus infection	1.07e-07	6	86	[C5, C3, PLG, FGG, C4A, C4B]
KEGG Pathways	hsa05322	Systemic lupus erythematosus	7.8e-06	5	93	[C5, C3, C6, C4A, C4B]
KEGG Pathways	hsa05133	Pertussis	0.00014	4	74	[C5, C3, C4A, C4B]
KEGG Pathways	hsa04611	Platelet activation	0.024	3	122	[FGB, FGA, FGG]
Reactome Pathways	HSA-174577	Activation of C3 and C5	1.88e-09	5	7	[C5, C3, CFP, C4A, C4B]
Reactome Pathways	HSA-140877	Formation of Fibrin Clot (Clotting Cascade)	8.19e-09	6	39	[KLKB1, FGB, FGA, FGG, F10, F7]
Reactome Pathways	HSA-977606	Regulation of Complement cascade	1.53e-08	6	47	[C5, C3, CFP, C6, C4A, C4B]
Reactome Pathways	HSA-114608	Platelet degranulation	2.26e-06	6	127	[ITIH4, TIMP3, FGB, FGA, PLG, FGG]
Reactome Pathways	HSA-381426	Regulation of Insulin-like Growth Factor (IGF) transport and uptake by Insulin-like Growth Factor Binding Proteins (IGFBPs)	2.26e-06	6	124	[MMP2, C3, FGA, PLG, FGG, C4A]
Profile 1
Reactome Pathways	Activation of C3 and C5
Reactome Pathways	Formation of Fibrin Clot (Clotting Cascade)
Reactome Pathways	Regulation of Complement cascade
Reactome Pathways	Platelet degranulation
Reactome Pathways	Regulation of Insulin-like Growth Factor (IGF) transport and uptake by Insulin-like Growth Factor Binding Proteins (IGFBPs)
KEGG Pathways	Complement and coagulation cascades
KEGG Pathways	Staphylococcus aureus infection
KEGG Pathways	Systemic lupus erythematosus
KEGG Pathways	Pertussis
KEGG Pathways	Platelet activation

## Sheet: STEM Hi CI Cluster 2
Protein	Uniprot
APO L1	O14791
ATPO	P48047
C3D	P01024
CATHEPSIN A	P10619
COAGULATION FACTOR IX	P00740
COAGULATION FACTOR IXAB	P00740
FIBRINOGEN	P02671 P02675 P02679
IC3B	P01024
KALLISTATIN	P29622
LBP	P18428
NRP1	O14786
PLASMINOGEN	P00747
PROTEIN S	P07225
TAFI	Q96IY4
Category	Term Name	Description	FDR	# Genes	# Background Genes	Genes
DISEASES	DOID:1247	Blood coagulation disease	5.72e-08	6	76	[F9, FGB, FGA, PLG, FGG, PROS1]
DISEASES	DOID:2236	Congenital afibrinogenemia	1.27e-05	3	3	[FGB, FGA, FGG]
DISEASES	DOID:2452	Thrombophilia	0.00042	3	18	[F9, PLG, PROS1]
DISEASES	DOID:7	Disease of anatomical entity	0.0135	11	4452	[LBP, F9, C3, NRP1, FGB, FGA, PLG, APOL1, FGG, CTSA, PROS1]
KEGG Pathways	hsa04610	Complement and coagulation cascades	1.43e-13	8	82	[CPB2, F9, C3, FGB, FGA, PLG, FGG, PROS1]
KEGG Pathways	hsa05150	Staphylococcus aureus infection	0.0054	3	86	[C3, PLG, FGG]
KEGG Pathways	hsa04611	Platelet activation	0.0098	3	122	[FGB, FGA, FGG]
Reactome Pathways	HSA-140877	Formation of Fibrin Clot (Clotting Cascade)	1.94e-07	5	39	[F9, FGB, FGA, FGG, PROS1]
Reactome Pathways	HSA-114608	Platelet degranulation	2.73e-07	6	127	[FGB, FGA, PLG, FGG, PROS1, SERPINA4]
Reactome Pathways	HSA-5686938	Regulation of TLR by endogenous ligand	7.8e-07	4	19	[LBP, FGB, FGA, FGG]
Reactome Pathways	HSA-140875	Common Pathway of Fibrin Clot Formation	1.05e-06	4	22	[FGB, FGA, FGG, PROS1]
Reactome Pathways	HSA-381426	Regulation of Insulin-like Growth Factor (IGF) transport and uptake by Insulin-like Growth Factor Binding Proteins (IGFBPs)	6.8e-06	5	124	[C3, FGA, PLG, APOL1, FGG]
Reactome Pathways	Formation of Fibrin Clot (Clotting Cascade)
Reactome Pathways	Platelet degranulation
Reactome Pathways	Regulation of TLR by endogenous ligand
Reactome Pathways	Common Pathway of Fibrin Clot Formation
Reactome Pathways	Regulation of Insulin-like Growth Factor (IGF) transport and uptake by Insulin-like Growth Factor Binding Proteins (IGFBPs)
KEGG Pathways	Complement and coagulation cascades
KEGG Pathways	Staphylococcus aureus infection
KEGG Pathways	Platelet activation
