# Supplementary material for: Urine proteins reveal distinct coagulation and complement cascades underlying acute versus chronic lupus nephritis
Source: J Clin Invest. 2025 Oct 1;135(19):e186143. doi: 10.1172/JCI186143 (PMC12483563; doi:10.1172/JCI186143)
Supplement: Supporting data values [file jci-135-186143-s012.xlsx]

## Sheet: Main Source Data
Figure 1. Proteins elevated in urine samples of LN patients with high renal pathology Activity Index.
														TargetFullName	E3 ubiquitin-protein ligase CHIP	CCAAT/enhancer-binding protein beta	Gamma-enolase	E3 SUMO-protein ligase PIAS4	Interleukin-10 receptor subunit alpha	Signal transducer and activator of transcription 3	Interferon regulatory factor 1	Transcription factor AP-1	Induced myeloid leukemia cell differentiation protein Mcl-1	2'-5'-oligoadenylate synthase 1	Myc proto-oncogene protein	Mothers against decapentaplegic homolog 3	Mothers against decapentaplegic homolog 2	Interleukin-23	Platelet-derived growth factor receptor alpha	Interleukin-12	Signal transducer and activator of transcription 1-alpha/beta	Signal transducer and activator of transcription 6	Leucine-rich repeat serine/threonine-protein kinase 2	Osteocalcin	Interleukin-5	Glycerol-3-phosphate dehydrogenase [NAD(+)], cytoplasmic	Immunoglobulin A	Galectin-10	HemK methyltransferase family member 2	Pyridoxal kinase	Toll-like receptor 4	Regenerating islet-derived protein 4	Heat shock protein beta-1	Chitinase-3-like protein 1	Alpha-enolase	Apolipoprotein L1	ADP-ribosyl cyclase/cyclic ADP-ribose hydrolase 1	CD59 glycoprotein	Fatty acid-binding protein, liver
														Target	CHIP	CEBPB	NSE	PIAS4	IL-10 Ra	STAT3	IRF1	c-Jun	Mcl-1	OAS1	c-Myc	SMAD3	SMAD2	IL-23	PDGFRA	IL-12	STAT1	STAT6	LRRK2	Osteocalcin	IL-5	GPDA	IgA	LPPL	HEMK2	PDXK	TLR4	REG4	HSP 27	YKL-40	Alpha enolase	Apo L1	CD38	CD59	FABPL
														UniProt	Q9UNE7	P17676	P09104	Q8N2W9	Q13651	P40763	P10914	P05412	Q07820	P00973	P01106	P84022	Q15796	P29460, Q9NPF7	P16234	P29459, P29460	P42224	P42226	Q5S007	P02818	P05113	P21695	P01876 P01877	Q05315	Q9Y5N5	O00764	O00206	Q9BYZ8	P04792	P36222	P06733	O14791	P28907	P13987	P07148
														EntrezGeneID	10273	1051	2026	51588	3587	6774	3659	3725	4170	4938	4609	4088	4087	3593 51561	5156	3592 3593	6772	6778		632	3567	2819	3493 3494	1178	29104	8566	7099	83998	3315	1116	2023	8542	952	966	2168
														EntrezGeneSymbol	STUB1	CEBPB	ENO2	PIAS4	IL10RA	STAT3	IRF1	JUN	MCL1	OAS1	MYC	SMAD3	SMAD2	IL12B IL23A	PDGFRA	IL12A IL12B	STAT1	STAT6	LRRK2	BGLAP	IL5	GPD1	IGHA1 IGHA2	CLC	N6AMT1	PDXK	TLR4	REG4	HSPB1	CHI3L1	ENO1	APOL1	CD38	CD59	FABP1
														Units	RFU/(mg/dl)	RFU/(mg/dl)	RFU/(mg/dl)	RFU/(mg/dl)	RFU/(mg/dl)	RFU/(mg/dl)	RFU/(mg/dl)	RFU/(mg/dl)	RFU/(mg/dl)	RFU/(mg/dl)	RFU/(mg/dl)	RFU/(mg/dl)	RFU/(mg/dl)	RFU/(mg/dl)	RFU/(mg/dl)	RFU/(mg/dl)	RFU/(mg/dl)	RFU/(mg/dl)	RFU/(mg/dl)	RFU/(mg/dl)	RFU/(mg/dl)	RFU/(mg/dl)	RFU/(mg/dl)	RFU/(mg/dl)	RFU/(mg/dl)	RFU/(mg/dl)	RFU/(mg/dl)	RFU/(mg/dl)	RFU/(mg/dl)	RFU/(mg/dl)	RFU/(mg/dl)	RFU/(mg/dl)	RFU/(mg/dl)	RFU/(mg/dl)	RFU/(mg/dl)
ID	GROUP	AI	Endocapillary hypercellularity	Neutrophils/Karyorrhexis	hyaline deposits	Interstitial inflammation	Fibrinoid Necrosis	Cellular crescents	CI	Glomerulo-sclerosis	Fibrous crescents	Tubular atrophy	interstitial fibrosis
B60	inactive														6.61387	1.56199	3.32605	1.52376	16.805	3.88312	7.23102	3.46259	4.42927	2.79356	2.5314	4.89623	3.55816	3.11578	4.21354	1.78591	1.96068	4.45385	22.8345	31.4091	2.77171	46.0186	435.516	3.88859	30.1912	2.11633	2.47133	4.62589	13.5145	4.79792	4.98635	7.7799	3.53632	5694.75	21.2125
B35	inactive														1.98173	3.20266	6.701	4.06146	5.34718	3.47176	4.07309	7.77409	4.57309	4.31728	4.54485	11.7575	3.95847	5.15282	6.34551	2.201	4.97508	6.52159	5.0299	10.5581	3.90033	8.51993	42.0216	6.2392	4.45847	2.44352	3.68106	3.93189	4.1412	5.89867	2.92857	5.16944	3.50166	1267.23	5.39203
B67	inactive														2.11908	2.54351	3.86107	1.87634	18.9115	2.41679	8.60916	3.18779	3.13893	1.88244	1.82748	4.84427	2.76183	2.38626	3.16947	1.29924	1.32366	7.89771	172.536	17.9221	1.73588	2.87786	1374.12	3.36336	7.05496	1.29313	1.85802	2.76794	5.52519	6.95725	1.90076	1.91298	3.63664	4356.63	14.3389
A8	inactive														0.983818	0.55548	2.63122	0.296437	16.149	0.860076	5.71118	3.69391	1.50462	0.446016	0.499048	3.59056	1.15243	0.896791	1.49646	0.395023	0.367147	2.2396	23.0031	31.2653	0.314115	5.01428	1992.07	1.14564	55.1462	0.270601	0.854637	1.15515	2.04855	0.810443	0.788007	1.14631	1.09736	668.383	2.18996
LN82	lo AI hi CI	1	0	0	1	0	0	0	4	2	0	1	1		3.23725	1.13636	2.10273	1.00333	19.9446	3.50148	3.93755	2.33001	8.06726	1.07908	1.05691	23.1966	2.79564	1.43016	3.08204	0.78714	0.907243	4.05026	46.6962	43.8359	1.36918	162.134	4053.05	2.0122	44.9353	0.752033	1.83666	2.38729	44.7561	28.3555	75.4194	59.248	2.2986	1133.55	53.7657
LN73	lo AI lo CI	5	2	0	0	1	0	2	2	0	0	1	1		2.38498	2.73944	25.1103	5.19484	98.8967	4.04225	11.2324	4.71596	7.57512	1.47418	1.60563	17.493	3.59155	1.92254	6.44366	1.11268	1.39202	20.3099	47.5047	54.2207	1.46244	18.5329	12345.4	2.90141	60.8169	1.02113	2.46009	1.69718	11.7958	4.20188	4.40376	16.0376	6.63146	2098.24	25.8357
LN90	hi AI hi CI	17	3	0	0	2	6	6	7	3	0	2	2		9.28673	4.77326	4.98347	1.95087	32.102	101.894	11.2848	6.5659	12.3028	1.54464	1.48323	16.5423	9.33396	6.23288	5.44875	0.817194	4.08361	61.2211	107	98.0373	0.729806	56.5517	2744.04	2.25555	71.8611	1.0085	2.01228	2.61927	15.0047	788.595	616.672	1482.18	2.28389	497.024	35.7369
LN101	hi AI lo CI	10	3	0	1	2	2	2	3	1	0	1	1		3.54059	1.1052	10.1262	1.07479	4.53633	68.8066	3.75038	1.49742	3.96473	2.8124	1.06263	4.44968	2.63606	0.921253	3.82487	0.656735	15.9334	25.3223	68.5725	22.2864	0.757069	39.886	2530.16	1.33323	13.0936	9.06659	0.989663	2.55701	7.54789	608.734	1357.06	610.366	1.43357	608.828	23.6333
LN70	hi AI lo CI	7	2	0	0	1	2	2	1	1	0	0	0		5.03514	0.493762	7.28079	0.562291	7.26059	23.625	2.81234	1.42594	2.38271	0.727464	0.444562	6.16763	2.40204	0.58162	2.83518	0.329468	3.35969	13.4757	49.8621	17.3142	0.565806	60.7688	2451.98	0.963802	15.8004	1.49798	0.541205	1.00773	6.39431	19.0722	617.18	744.552	0.824108	459.426	14.1882
LN86	lo AI lo CI	1	0	0	1	0	0	0	1	1	0	0	0		2.57965	0.67703	1.59558	0.975077	9.59404	2.81475	3.16932	1.96686	3.95555	0.924974	0.804214	3.99152	1.63798	0.955807	2.00797	0.651336	1.04959	2.81346	21.778	41.408	0.887718	15.8492	1791.65	1.46968	17.0992	2.47816	1.06886	3.08196	59.0018	121.781	88.935	41.372	1.34378	1270.02	4.62102
LN98	lo AI hi CI	2	0	0	1	1	0	0	9	3	0	3	3		0.932741	0.801607	4.60554	2.84052	20.5859	1.95537	6.97547	2.17428	3.64742	0.575296	0.634518	3.85364	2.77602	0.773054	3.25931	0.465313	0.486464	3.64636	32.4048	29.5326	0.482234	4.21531	3998.81	1.27961	26.1791	0.358503	1.50909	7.54759	5.43359	346.041	33.4179	20.0804	1.84962	715.563	109.094
LN93	lo AI hi CI	1	0	0	1	0	0	0	4	2	0	1	1		3.74108	0.931023	2.04893	0.934421	6.7669	6.54604	3.24499	2.27489	2.27829	1.46279	1.40673	4.64492	1.94359	1.67856	2.18485	0.973496	1.42372	3.85661	24.8369	16.3558	1.54264	12.8491	446.665	1.99966	16.0109	4.0384	1.26402	1.74822	15.6507	122.436	274.366	10.1172	1.58512	2351.97	6.73462
LN102	hi AI lo CI	7	2	1	0	0	2	2	3	1	0	1	1		4.31991	3.22905	11.1507	1.95593	15.4815	18.5011	8.5691	10.5985	7.69042	1.93145	2.04026	14.8096	5.11153	2.72035	7.58977	1.0691	3.21545	14.124	62.6877	43.9581	1.20239	43.9173	4605.84	2.97878	41.877	1.18879	1.86616	2.76931	12.5082	883.999	452.845	141.023	2.74483	1504.42	76.0201
LN58	lo AI hi CI	6	1	0	1	0	2	2	4	1	1	1	1		20.5782	5.88602	315.89	4.82529	26.7097	304.463	65.3993	7.90349	9.50083	13.8353	1.97171	185.166	121.077	2.18802	5.90682	1.3228	68.4443	149.135	136.418	81.6681	3.97255	61.9717	2506.55	3.47338	70.1872	25.1747	2.07155	5.04576	28.2737	1226.53	4653.88	2765.28	3.13228	589.484	33.7354
B29	inactive														0.738756	0.986603	21.6105	0.572249	137.94	1.16364	3.51005	1.28708	1.80287	0.769378	0.714833	2.44498	1.18852	0.869856	1.37129	0.494737	0.480383	4.33014	17.7263	36.6967	0.601914	4.4689	3323.55	1.13493	30.6584	0.522488	1.05072	0.653589	53.7148	1.33206	1.09091	1.23732	2.31675	1332.37	8.27464
LN96	lo AI hi CI	3	0	0	0	1	0	2	8	2	0	3	3		3.19228	2.48138	9.75288	1.74678	8.50711	10.1083	8.21259	4.64794	6.40149	2.63033	2.47123	4.94584	3.1652	3.09072	4.23155	1.52336	3.87271	5.99865	35.7448	29.3636	1.99052	21.8179	2379.07	3.68314	24.0792	1.8348	1.93636	7.18687	12.6032	288.07	1292.27	435.074	3.01286	3380.39	48.0027
LN76	lo AI lo CI	1	0	0	0	1	0	0	0	0	0	0	0		1.74732	4.85807	20.2094	17.5384	134.891	3.08283	22.4523	6.23546	7.41508	1.76826	1.5356	11.1936	5.61889	2.00326	6.12378	1.80084	1.04235	7.94556	117.222	44.5091	1.16566	13.8204	10322.6	2.5221	66.1889	0.909725	41.7241	1.55886	12.5663	6.62401	4.42066	7.36389	5.99349	2551.12	87.8688
LN85	lo AI lo CI	5	1	0	1	1	2	0	2	0	0	1	1		2.39772	2.29942	1.39745	0.982997	6.76807	30.2949	4.56961	7.44288	3.97582	0.9644	0.70271	5.54862	3.03268	2.32598	2.55712	0.697396	2.65011	15.6668	49.9083	26.6525	0.677471	11.25	1242.21	1.28587	26.7202	0.820935	0.860786	1.00558	9.39559	362.98	225.784	71.2699	1.33767	516.825	45.3294
A1b	inactive														2.37939	1.76316	3.62939	1.48904	10.3509	3.33553	5.30702	3.96272	4.12281	2.86184	2.56798	5.96272	3.36404	3.10965	5.03289	1.72588	1.82018	8.44518	14.2083	30.2632	2.3136	6.54825	1123.2	4.02851	11.3355	1.83772	2.40789	2.78728	8.37939	5.02412	2.57895	8.67325	2.55044	6227.12	2.60746
LN64	hi AI hi CI	9	3	0	3	1	0	2	4	2	0	1	1		0.8206	0.338711	1.70424	1.24052	19.3279	1.6396	2.55636	1.80789	1.67326	0.287958	0.291698	9.36585	1.45902	0.380917	3.03985	0.26552	0.319479	1.72775	29.1174	19.5966	0.210493	28.7376	1775.5	0.54867	13.2124	0.177369	0.58019	0.573245	3.25729	1.72027	2.06593	66.708	0.705204	387.045	4.51597
B17	inactive														1.76585	2.70246	6.57568	0.848642	144.58	1.66882	5.30272	2.54075	2.91074	0.983182	0.902975	3.42173	1.85382	1.28331	2.23545	0.659767	0.675291	3.58085	40.5912	21.2536	0.864166	4.06856	7156.86	1.57956	78.0712	0.624838	1.66106	2.54075	11.5472	1.2859	1.54851	13.304	3.19793	1619.56	11.0285
LN95	hi AI lo CI	12	3	3	3	3	0	0	2	0	0	1	1		7.08294	10.4766	9.72831	4.57102	24.9333	20.1144	20.7483	17.6311	25.2431	4.61392	4.54242	12.2355	9.81411	6.4061	10.1573	2.25929	7.69781	17.4071	68.6749	79.142	3.62726	68.6273	1622.78	7.1592	55.6768	2.09247	4.11344	4.32316	26.2345	1343.22	104.08	196.935	7.245	2867.67	24.3422
LN88	lo AI hi CI	1	0	0	0	1	0	0	7	3	0	2	2		1.27069	1.23237	6.82863	2.0141	27.2685	2.81116	6.17719	3.04108	3.90251	0.866033	0.90282	3.79215	5.7572	2.0325	2.69467	0.675966	0.689761	5.5702	43.737	26.4654	1.03004	13.0303	4655.25	1.88994	40.3081	0.628449	1.59871	125.889	3.53004	313.415	17.3758	75.653	2.47241	1159.16	54.4037
LN79	lo AI hi CI	3	0	0	0	3	0	0	9	3	0	3	3		0.806712	0.66224	2.48564	0.866834	20.4388	2.69383	4.75861	1.63496	2.70549	0.4729	0.611091	2.46949	1.80366	0.697236	3.60194	0.345477	0.500718	3.81999	54.1511	17.6714	0.368808	21.1935	1788.73	1.53715	39.6635	0.27369	1.4537	9.86719	2.91637	352.871	69.598	670.267	1.58202	331.534	71.678
LN75	lo AI hi CI	2	0	0	0	2	0	0	9	3	0	3	3		7.4923	4.91525	57.5924	5.06163	90.8706	19.1564	19.4145	5.82435	15.4507	2.15716	2.53467	17.6156	11.8798	3.18952	9.42604	1.4869	2.36903	24.7304	154.472	146.048	1.97997	21.3097	14955.6	9.76502	138.941	1.41371	6.44838	97.0339	8.21649	48.2897	20.9784	2599.68	8.38213	3234.61	121.622
LN104	lo AI hi CI	6	0	0	0	2	0	4	6	0	0	3	3		1.33533	1.84316	3.47819	1.48352	23.2767	4.43889	6.99467	3.94605	6.59174	0.929071	1.26374	4.18415	3.44655	1.43357	4.27572	0.541126	1.19381	5.89244	53.1002	32.7972	0.644356	13.1835	2512.18	1.67499	50.0183	0.447885	1.92807	6.35365	8.52814	1711.69	90.4379	499.449	2.03297	585.716	72.3959
[truncated: 1,282 more columns]

## Sheet: Table 1
Table 1. Demographics and pathological attributes of patients with lupus nephritis
Pt.ID	Group	Gender	Age	Ethnicity	LN class	SLEDAI	rSLEDAI	anti ds-DNA titre	C3 (> 80 mg/dl)	C4 (> 12 mg/dl)	urine protein/creatinine ratio	5-50 rbc/hpf	>50 rbc/hpf	RBC casts	WBC casts	pyuria	granular casts	hyaline casts	Serum creatinine	GFR[ml/1.73m2/min.]	UCr mg/dl	AI	Endocapillary hypercellularity	Neutrophils/Karyorrhexis	hyaline deposits	Interstitial inflammation	Fibrinoid Necrosis	Cellular crescents	CI	Glomerulo-sclerosis	Fibrous crescents	Tubular atrophy	interstitial fibrosis
B60	inactive	F	24	Asian	NA	3	0														36.62
B35	inactive	F	43	B	5	9	0														60.2
B67	inactive	M	64	W	2	0	0														65.5
A8	inactive	M	45	H	2	4	0														147.08
LN82	lo AI hi CI	F	26	W	2 + 5	9	4	1:10	73	9	0.8	0	0	0	0	0	0	1	0.48	93	54.12	1	0	0	1	0	0	0	4	2	0	1	1
LN73	lo AI lo CI	F	29	W	3 A + 5	16	12	1:40	84	8	7.9	1	0	0	0	1	0	0	0.67	90	42.6	5	2	0	0	1	0	2	2	0	0	1	1
LN90	hi AI hi CI	F	28	B	4-G A/C + 5	14	12		44	5	6.04	0	1	0	0	1	0	1	2.72	26	42.34	17	3	0	0	2	6	6	7	3	0	2	2
LN101	hi AI lo CI	F	31	A	4 + 5	20	16	>1:2560	60	14	4.9	0	1	0	0	0	0	1	0.73	120	65.78	10	3	0	1	2	2	2	3	1	0	1	1
LN70	hi AI lo CI	F	26	A	3 A + 5	20	16	1:160	45	10	6.3	1	0	0	0	1	1	0	0.71	80	113.82	7	2	0	0	1	2	2	1	1	0	0	0
LN86	lo AI lo CI	M	24	B	5	6	4		113	15	6.2	0	0	0	0	0	0	0	0.78	75	77.84	1	0	0	1	0	0	0	1	1	0	0	0
LN98	lo AI hi CI	F	48	W	4S	10	8		121	21	2.62	1	0	0	0	0	0	0	2.9	17	94.56	2	0	0	1	1	0	0	9	3	0	3	3
LN93	lo AI hi CI	F	34	B	5	7	4	1:20	94	14	0.6	0	0	0	0	0	0	0	0.98	83	58.86	1	0	0	1	0	0	0	4	2	0	1	1
LN102	hi AI lo CI	F	21	B	4 + 5	10	8	1:320	47	5	4.0	0	1	0	0	0	0	0	0.80	123	36.76	7	2	1	0	0	2	2	3	1	0	1	1
LN58	lo AI hi CI	F	24	W	3 A/C	12	8	1:160	98	9	7.01	1	0	0	0	0	0	1	0.4	85	24.04	6	1	0	1	0	2	2	4	1	1	1	1
B29	inactive	F	32	B	5	0	0														104.5
LN96	lo AI hi CI	F	54	B	3 A/C	10	4		135	9	2.6	0	0	0	0	0	0	1	1.10	94	29.54	3	0	0	0	1	0	2	8	2	0	3	3
LN76	lo AI lo CI	F	26	W	2 + 5	16	12	1:640	25	2	1.3	1	0	0	0	0	0	1	1.77	36	42.98	1	0	0	0	1	0	0	0	0	0	0	0
LN85	lo AI lo CI	F	29	W	3 A	16	12	>1:2560	50	8	1.22	1	0	0	0	1	0	1	0.68	90	75.28	5	1	0	1	1	2	0	2	0	0	1	1
A1b	inactive	F	35	H	5	2	0														45.6
LN64	hi AI hi CI	F	23	W	3 + 5	12	8	1:320	50	5	6.9	0	0	0	0	0	1	0	0.5	141	187.18	9	3	0	3	1	0	2	4	2	0	1	1
B17	inactive	F	46	H	2	0	0														77.3
LN95	hi AI lo CI	F	32	W	3 A/C	10	8		127	20	1.38	1	0	0	0	0	0	0	0.47	92	20.98	12	3	3	3	3	0	0	2	0	0	1	1
LN88	lo AI hi CI	M	33	W	2 + 5	8	4		109	23	3.08	0	0	0	0	0	0	1	1.84	43	65.24	1	0	0	0	1	0	0	7	3	0	2	2
LN79	lo AI hi CI	F	30	A	4 C	6	4	1:1280	114	19	4.8	0	0	0	0	0	0	0	2.8	20	111.44	3	0	0	0	3	0	0	9	3	0	3	3
LN75	lo AI hi CI	F	25	W	2	14	12		118	10	4	1	0	0	0	1	0	0	2.15	29	25.96	2	0	0	0	2	0	0	9	3	0	3	3
LN104	lo AI hi CI	F	33	B	3	10	8		144	72	5.33	0	0	0	0	1	0	0	4.07	15	60.06	6	0	0	0	2	0	4	6	0	0	3	3

## Sheet: Figure 1A
Figure 1A. Supporting Data for Volcano Plot
Target	FC.AI>=7/AI=0-6	u.pval.AI>=7/AI=0-6
CHIP	1.46878	0.0828302
CEBPB	1.55451	1
NSE	0.298968	0.532737
PIAS4	0.674285	0.976354
IL-10 Ra	0.409036	0.421483
STAT3	1.89464	0.0458585
IRF1	0.80345	0.699944
c-Jun	1.64598	0.976354
Mcl-1	1.70778	0.613969
OAS1	0.919725	0.789741
c-Myc	1.05766	0.744473
SMAD3	0.651978	0.156539
SMAD2	0.550121	0.744473
IL-23	1.41795	0.976354
PDGFRA	1.3765	0.26808
IL-12	0.85895	0.45703
STAT1	1.18172	0.0719976
STAT6	1.52717	0.108214
LRRK2	1.15484	0.156539
Osteocalcin	1.21373	0.835773
IL-5	0.786119	0.324397
GPDA	2.12293	0.00337054
IgA	0.668421	0.976354
LPPL	0.893159	0.45703
HEMK2	0.84131	0.744473
PDXK	1.01715	0.656457
TLR4	0.420194	0.355123
REG4	0.159818	0.218529
HSP 27	0.735493	0.882274
YKL-40	2.45012	0.138957
Alpha enolase	1.52898	0.0458585
Apo L1	1.47821	0.0278591
CD38	0.825946	0.242497
CD59	0.513125	0.108214
FABPL	0.743365	0.789741
GDF-11	0.927879	0.45703
BTC	1.19986	0.744473
HIF-1a	1.14186	0.57274
S100A6	1.25035	0.656457
SECTM1	0.474169	0.295426
RSPO3	1.22807	0.929236
PSP	0.673123	0.295426
Apoptosis regulator Bcl-W	0.812275	0.494193
VEGF-D	0.209017	0.0949051
SOST	1.55956	0.613969
FAM3D	0.414954	0.156539
CSH	0.782532	0.699944
EFNB1	0.46104	0.0828302
SNP25	1.96915	0.00550754
LYPD3	0.654962	0.882274
NEGR1	0.601297	0.494193
BCL6	2.82347	0.324397
FSTL1	0.580984	0.218529
Osteopontin	0.682872	0.387456
Lumican	1.84401	0.0622421
CD177	0.684862	0.494193
CHKB	1.31275	0.699944
SMOC1	0.370501	0.17559
protein Z inhibitor	1.35898	0.789741
FLRT2	1.25876	0.196273
FLRT3	1.73361	0.0828302
ISLR2	1.5819	0.324397
Vitronectin	0.932635	0.613969
DSC2	0.375201	0.242497
LDLR	0.769328	0.355123
HXK2	0.87254	0.0719976
HXK1	1.2192	0.929236
SEM5A	1.47226	0.0390653
LTBP4	0.317899	0.00692351
PIANP	0.237162	0.0535812
Adrenomedullin	1.4413	0.835773
S100A4	0.887689	0.656457
RNF43	0.828102	0.45703
TRAIL R4	0.540361	0.138957
ZNRF3	1.11265	0.835773
GI24	0.819591	0.835773
Ephrin-A2	0.887949	0.494193
ApoM	0.236868	0.421483
IFN-b	0.988584	0.744473
IFN10	0.722748	0.26808
IFNA7	0.863427	0.324397
EFNB2	1.04387	0.656457
HHLA2	0.846308	0.744473
IL-1 sRII	1.55985	0.00865222
AMGO2	1.42577	0.699944
RXFP1	0.947659	0.45703
C1QR1	0.63221	1
NRG4	0.343288	0.00337054
H2B2E	2.76571	0.295426
H2A3	3.12013	0.242497
H31	2.49939	0.835773
IFN-g	1.16008	0.532737
IL-1F8	1.17193	0.976354
IL-1F6	1.55811	0.835773
UCRP	0.627359	0.122903
Ephrin-A3	1.27211	0.835773
14-3-3 protein beta/alpha	2.98268	0.00865222
14-3-3E	1.30857	0.0535812
Annexin V	0.76813	0.355123
Myostatin	1.05429	0.613969
HCE001796	1.14791	0.835773
HCE003167	1.10761	1
C4b	3.7543	0.156539
Coagulation Factor XI	0.926853	0.242497
CTACK	1.01157	0.789741
HCE000414	1.11132	0.976354
Endostatin	0.203552	0.882274
TIMP-1	0.535327	0.835773
tPA	1.16756	0.699944
HCE003183	1.09757	1
EG-VEGF	0.725517	0.218529
HCE004333	1.09216	0.929236
HCE004359	1.07017	0.976354
TIMP-2	0.793062	0.656457
HCE004331	1.09565	1
HCE003300	1.10683	0.976354
HCE000483	1.11641	1
TGF-b1	1.7955	0.57274
VEGF sR3	2.27798	0.00865222
HCE004152	1.07842	0.929236
C5	0.538617	0.156539
Apo E	1.31303	0.0330713
BDNF	1.9603	0.699944
C8	0.834264	0.387456
HCE000342	1.12053	0.882274
Cathepsin G	10.0198	0.613969
CXCL16, soluble	0.562425	0.387456
FGF-10	0.79641	0.421483
FGF-8B	1.34667	1
GIIE	0.858683	0.494193
GV	0.899857	0.656457
MIP-3a	0.940007	0.789741
SAP	1.47972	0.138957
SCF sR	1.27781	0.242497
TIMP-3	0.979066	0.976354
Angiopoietin-4	1.23172	0.929236
Cadherin E	0.618215	0.656457
GFRa-3	1.92128	0.699944
HCE000104	1.11192	0.976354
Ephrin-B3	1.50923	0.882274
GFRa-2	1.41874	0.0719976
6Ckine	0.672549	0.494193
HMG-1	1.50284	0.656457
OPG	0.817121	0.744473
b-Endorphin	2.35118	0.532737
Factor I	0.949031	0.835773
IGFBP-3	0.797662	0.744473
MCP-1	0.803773	0.882274
MMP-9	5.81635	0.122903
Myeloperoxidase	6.61707	0.0193893
PRL	0.999869	0.699944
VEGF	1.1069	0.882274
4-1BB	0.347148	0.0458585
4-1BB ligand	0.787166	0.156539
Angiopoietin-2	0.575153	0.324397
B7	1.18812	0.929236
CD30	0.768781	0.242497
CLF-1/CLC Complex	0.872331	0.656457
Cystatin C	0.767643	0.656457
Dtk	0.856136	0.613969
eIF-5	1.35296	0.532737
Ephrin-A4	0.456259	0.0719976
Ephrin-A5	1.03607	0.976354
ERBB2	1.01176	0.744473
ERBB3	2.14527	0.0160101
ERBB4	0.691702	0.156539
GA733-1 protein	0.79464	0.57274
gp130, soluble	1.2651	0.242497
HO-2	1.23535	0.976354
HPV E7 Type 16	2.31246	0.882274
HPV E7 Type18	11.4568	0.976354
HSP 90a/b	0.503859	0.0828302
IL-1 R AcP	2.57061	0.00865222
IL-10 Rb	0.935471	0.882274
IL-12 Rb1	1.19023	0.789741
IL-13 Ra1	0.7112	0.835773
IL-2 sRg	0.466718	0.421483
Layilin	1.12656	0.242497
Lymphotoxin b R	0.714986	0.196273
Macrophage mannose receptor	1.55185	0.17559
M-CSF R	1.77859	0.0719976
MSP R	1.04546	0.789741
PAFAH beta subunit	0.892643	0.744473
P-Cadherin	1.58892	0.699944
PKC-A	1.01897	0.17559
PKC-Z	1.59774	0.744473
Rab GDP dissociation inhibitor beta	1.29093	0.0330713
sICAM-3	1.17704	0.882274
suPAR	0.306682	0.0622421
TNF sR-I	0.29745	0.0535812
TrkC	1.87336	0.00197194
BCMA	0.256518	0.0106937
Bone proteoglycan II	0.997291	0.532737
Calpain I	2.11579	0.0828302
CK-MM	1.28521	1
ERBB1	3.85445	3.47479e-05
HGF	1.58248	0.108214
HSP 60	1.69166	0.0232984
iC3b	0.866121	0.138957
IGFBP-5	0.435422	0.0719976
IGFBP-6	0.376044	0.295426
MIA	0.360537	0.789741
NPS-PLA2	0.128991	0.122903
OSM	1.02606	0.882274
PECAM-1	1.2774	0.929236
Persephin	0.835069	0.45703
PF-4	1.0826	0.57274
Protein S	2.31257	0.0458585
TACI	1.45833	0.789741
TECK	0.954278	0.45703
Thyroxine-Binding Globulin	1.45832	0.17559
TNFSF18	1.03148	0.421483
CNTFR alpha	0.868573	0.699944
EMAP-2	1.13552	0.976354
EPO-R	0.638548	0.324397
G-CSF-R	1.26822	0.976354
IL-1F7	1.06499	0.976354
Laminin	2.08156	0.0014681
MICA	0.686728	0.789741
NADPH-P450 Oxidoreductase	0.925043	0.882274
NANOG	0.817853	0.242497
NKp44	0.891518	0.355123
NovH	1.07581	0.744473
Siglec-6	1.02696	0.656457
Siglec-7	1.40352	0.122903
Sonic Hedgehog	0.916081	0.929236
IgG	0.705232	0.242497
TSLP R	0.977829	0.744473
ULBP-3	0.986797	0.532737
Activin A	1.82	0.0193893
Apo A-I	1.04693	0.0949051
Azurocidin	4.58858	0.532737
BMP-14	1.62181	0.835773
C1q	0.28901	0.387456
C3	0.670904	0.613969
C3adesArg	0.748803	0.355123
DRR1	0.969402	0.613969
FGF-18	1.08537	0.699944
FGF-19	0.588723	0.26808
FGF-20	2.4775	0.0232984
FGF9	2.24214	0.108214
GDF-11/8	0.818106	0.295426
Hemopexin	0.749085	0.57274
HIV-2 Rev	0.751852	0.196273
I-309	0.674872	0.532737
IGFBP-1	0.402359	0.613969
IL-10	0.715128	0.295426
IL-16	2.11611	0.324397
IL-17F	0.837437	0.355123
IL-22	0.391013	0.156539
Lactoferrin	4.44217	0.122903
LAG-1	1.32557	1
LD78-beta	0.952303	0.532737
MCP-2	0.780265	0.387456
MMP-3	1.27384	0.0719976
MMP-7	1.06872	0.324397
NAP-2	0.0898184	0.108214
SOD	0.146511	0.295426
Fibrinogen	0.792294	0.324397
Apo B	0.396375	0.45703
ACE2	1.06359	0.45703
Activin RIB	0.61363	0.0535812
ADAMTS-4	0.758788	0.324397
Angiopoietin-1	0.973212	0.882274
ART	1.14476	0.532737
BCAM	1.17366	0.355123
Cadherin-5	1.20105	0.45703
CD97	0.886023	0.532737
COMMD7	1.16759	0.0719976
EDA	1.22197	0.882274
Fractalkine/CX3CL-1	0.931563	0.789741
HAI-1	0.961453	0.613969
IL-27	1.01565	0.882274
Kallikrein 11	1.12157	0.744473
Kallikrein 4	1.20735	0.835773
kallikrein 8	1.12543	0.835773
Ku70	4.59253	0.0949051
Lipocalin 2	1.28425	0.656457
Met	2.11442	0.0719976
MMP-17	2.01132	0.744473
OX40 Ligand	0.80249	0.295426
sFRP-3	1.08713	0.929236
SPINT2	0.565475	0.0719976
sTie-1	3.59484	0.0106937
Ubiquitin+1	0.782277	0.295426
WIF-1	1.16468	0.656457
AIF1	2.06675	0.0278591
C5a	0.34017	1
CHK1	1.12733	0.699944
ERK-1	0.742521	0.0828302
Glucocorticoid receptor	0.767712	0.613969
Hat1	0.883427	0.387456
HDAC8	1.06989	0.613969
Karyopherin-a2	0.97732	0.613969
MEK1	2.07665	0.0390653
MOZ	1.44477	1
PKC-D	1.35783	0.26808
RAC1	1.61813	0.00865222
RAD51	0.816276	0.387456
TBP	0.594798	0.26808
Topoisomerase I	1.42285	0.613969
UBC9	1.94002	0.0949051
YES	0.643349	0.976354
a1-Antichymotrypsin	1.00431	0.835773
C7	0.485888	0.122903
Cardiotrophin-1	1.06032	0.656457
CCL28	1.02178	0.744473
CD22	1.16151	1
HCC-1	0.0787237	0.0131434
IL-4	0.870877	0.656457
Midkine	1.35227	0.494193
MPIF-1	0.268253	0.0330713
PCNA	0.936928	0.494193
sRANKL	0.684628	0.196273
PAI-1	0.924129	0.613969
Apo E3	2.62947	0.0232984
Apo E4	1.84362	0.0535812
Artemin	0.851853	0.421483
Cytochrome c	2.90494	0.656457
Cytochrome P450 3A4	0.948379	0.929236
DAN	0.394068	0.196273
ER	1.29491	0.929236
Factor D	0.357143	0.656457
Growth hormone receptor	1.7245	0.138957
GX	0.977732	0.613969
IGFBP-4	0.215765	0.656457
IGF-I	0.405501	0.242497
Luteinizing hormone	0.249037	0.882274
Properdin	0.553026	0.976354
Protein C	1.11636	0.0390653
PTHrP	0.992068	0.835773
SCGF-beta	1.8504	0.699944
VCAM-1	1.41966	0.108214
TNFSF15	1.28666	0.108214
ALK-1	0.58567	0.138957
AREG	0.369868	0.656457
BMP-7	1.07657	0.57274
CD36 ANTIGEN	0.347816	0.355123
contactin-1	0.99173	0.57274
CTGF	1.24966	0.744473
Desmoglein-1	0.614841	0.242497
EDAR	0.617916	0.108214
ENA-78	0.85374	0.613969
ESAM	0.65029	0.355123
Galectin-4	0.748891	0.57274
Gro-a	1.32046	0.57274
Gro-b/g	1.00414	0.656457
Histone H1.2	2.60145	0.122903
ICOS	1.12656	0.699944
IL-1 sRI	0.721422	0.532737
IL-17 sR	1.77785	0.0719976
IL-18 Rb	0.831099	0.532737
IL-1Rrp2	0.881711	0.835773
JAM-B	0.302108	0.108214
JAM-C	0.552977	0.138957
LSAMP	1.07547	0.532737
MBL	0.86362	0.789741
NKp30	0.746054	0.355123
PD-L2	0.940829	0.242497
PTP-1B	2.39558	0.0193893
Siglec-9	1.51589	0.26808
TGF-b R III	2.6203	0.0622421
TSLP	0.798172	0.656457
CTLA-4	1.15603	0.882274
a2-Antiplasmin	3.00707	0.0278591
bFGF	2.87363	0.0458585
Calpastatin	1.00903	1
Ck-b-8-1	0.817278	0.45703
DC-SIGN	0.700259	0.295426
DC-SIGNR	0.793073	1
FSH	0.397668	0.835773
Galectin-2	1.56041	0.156539
GFAP	0.856546	0.387456
IL-19	1.21785	0.26808
IL-1b	2.62814	0.532737
I-TAC	0.838295	0.613969
MIP-1a	1.69381	0.387456
MRC2	0.997295	0.387456
Myoglobin	2.15939	0.0390653
ON	0.467288	0.57274
PARC	0.293375	0.138957
PTN	0.825278	0.835773
resistin	1.03502	0.835773
Trypsin	0.170434	0.387456
vWF	1.2853	0.0278591
Fas ligand, soluble	1.22568	0.613969
Flt3 ligand	1.12346	0.882274
Haptoglobin, Mixed Type	2.88288	0.0390653
IL-4 sR	0.780019	0.387456
NKG2D	0.769033	0.882274
WISP-1	1.00872	0.882274
BAFF	1.08658	1
C9	1.18921	0.242497
Cathepsin B	0.564195	0.218529
FGF-5	1.70425	0.494193
Galectin-3	1.80983	0.355123
GDF-9	1.42798	0.882274
IgM	1.50436	0.108214
IL-2	1.14383	0.976354
IL-13	1.27015	0.789741
IL-18 BPa	0.765499	0.656457
LBP	1.15546	0.324397
Coagulation Factor Xa	0.594492	0.156539
PlGF	0.938858	0.656457
TIG2	0.654659	0.976354
ULBP-1	1.49234	0.882274
ULBP-2	0.582872	0.242497
XEDAR	0.342264	0.0535812
Aurora kinase A	1.2625	1
MK01	0.866264	0.108214
SMAC	0.825713	0.613969
VEGF-C	0.770154	0.976354
sCD4	1.04896	0.57274
IL-2 sRa	1.18748	0.976354
TNF sR-II	0.569239	0.108214
Siglec-3	1.26891	0.196273
ADAMTS-5	0.901376	0.613969
IDUA	3.9752	0.000555966
AMPM2	0.859533	0.00865222
amyloid precursor protein	0.820229	0.789741
ARSB	0.929858	0.699944
ASAHL	2.09124	0.0458585
ATS1	0.906605	0.494193
ATS13	1.78979	0.0160101
Carbonic Anhydrase IV	0.936391	0.613969
CATC	0.310126	0.138957
Cathepsin A	1.58204	0.26808
Cathepsin S	2.79173	0.0458585
CD39	1.01858	0.613969
Coagulation Factor VII	0.558257	0.295426
C2	0.332802	0.744473
CRIS3	0.179742	0.00865222
Enterokinase	0.947706	0.532737
WFKN1	0.840906	0.355123
Glutamate carboxypeptidase	2.37996	0.0828302
GPVI	0.724212	0.882274
Granulysin	0.240748	0.882274
HPLN1	1.50752	0.656457
IDE	0.381803	0.494193
IDS	0.640485	0.699944
kallikrein 12	0.235118	0.242497
kallikrein 13	1.11998	0.45703
kallikrein 5	0.45331	0.242497
KREM2	0.857698	0.45703
LKHA4	0.877773	0.789741
LYVE1	0.619074	0.218529
MATN3	1.01707	0.532737
MEPE	0.808774	0.295426
METAP1	0.81904	0.355123
ASAH2	1.23378	0.355123
Nidogen	0.858257	0.656457
PIGR	0.717669	0.355123
Protease nexin I	1.23919	0.789741
RET	1.49637	0.0458585
SARP-2	1.42811	0.57274
Semaphorin 3A	0.838227	0.789741
TrATPase	1.30257	0.532737
URB	0.79567	0.882274
WFKN2	0.793484	0.421483
Aggrecan	0.906829	0.929236
ANGL3	1.14825	0.976354
BGH3	0.730871	0.355123
BGN	4.66569	0.0622421
C1r	0.449964	0.421483
Carbonic Anhydrase X	1.06906	0.656457
CD109	1.05119	0.324397
CD23	0.243835	0.0131434
CD48	0.845173	0.218529
CD5L	0.39274	0.532737
CFC1	0.0960762	0.156539
CNTN2	1.34624	0.929236
Contactin-4	1.1075	0.532737
Contactin-5	0.909914	0.882274
CYTF	1.95476	0.494193
Cystatin M	0.431754	0.242497
DLL4	0.795773	0.242497
FCG2A	1.83142	0.324397
FCG2B	2.04114	0.218529
FCG3B	1.17321	0.929236
FCGR1	1.74069	0.494193
FCN2	0.626729	0.835773
GFRa-1	1.239	0.789741
GPC2	1.40488	1
Heparin cofactor II	0.407793	0.324397
HTRA2	2.03013	0.0278591
IGFBP-7	0.830856	0.532737
IL24	1.64501	0.196273
LRIG3	1.03515	0.976354
LRP8	1.24331	0.789741
LY9	0.817257	0.789741
MATN2	0.981532	0.387456
Nectin-like protein 2	0.803258	0.494193
NET4	1.41956	0.26808
PGRP-S	1.09312	0.699944
RGMB	0.752422	0.744473
RGM-C	0.405629	0.387456
TFPI	0.814302	0.789741
TSP2	0.977939	0.656457
TSP4	0.119579	0.744473
ABL1	0.909921	0.196273
Aminoacylase-1	2.06073	0.0719976
Antithrombin III	3.19139	0.00432611
AURKB	1.05422	0.494193
BARK1	1.20927	0.324397
BMP-1	0.896518	0.387456
CAMK2A	1.03239	1
CAMK2B	1.22208	0.656457
Carbonic anhydrase 6	1.09983	0.355123
Carbonic anhydrase VII	0.748868	0.26808
CDK2/cyclin A	0.968204	0.532737
CDK5/p35	0.832612	0.355123
CDK8/cyclin C	0.823611	0.656457
Chk2	1.43138	0.835773
CLC4K	0.88059	0.355123
CRDL1	0.435715	0.295426
CSK	0.706879	0.0622421
Cathepsin V	0.847806	0.156539
Dkk-4	1.02501	0.882274
ECM1	0.351162	0.699944
FETUB	1.74268	0.0949051
Granzyme H	1.32221	0.613969
HCK	0.76313	0.26808
IL-17 RD	0.927272	0.532737
Kallikrein 7	1.36001	0.494193
KPCI	0.913499	0.108214
LYNB	1.04302	0.196273
PAK3	0.821191	0.387456
PAK7	1.37449	0.976354
PCI	0.737051	0.196273
PIK3CA/PIK3R1	0.915663	0.532737
PK3CG	1.16969	0.929236
PKB a/b/g	0.863753	0.0535812
PLK-1	0.93698	0.421483
Renin	8.66493	0.00865222
SHP-2	0.294501	0.122903
STAB2	1.33854	0.835773
TBK1	0.972446	0.57274
TCPTP	0.891307	0.387456
TPSB2	0.86345	0.421483
TPSG1	0.839955	0.242497
UFC1	0.707181	0.45703
Bcl-2	0.820035	0.882274
BFL1	1.10902	1
BMX	0.861918	0.532737
BSP	0.578547	0.387456
BTK	0.19769	0.0330713
CAMK1D	1.2528	0.882274
CAMK2D	1.12906	0.45703
Carbonic anhydrase XIII	0.745115	0.57274
CD30 Ligand	1.33089	0.494193
CDK1/cyclin B	0.878563	0.744473
Chymase	0.600061	0.882274
CSK21	1.21326	0.242497
EphA1	0.977985	0.656457
EPHA3	0.893395	0.613969
FN1.3	0.390616	0.0390653
FN1.4	0.39288	0.122903
Flt-3	0.518198	0.656457
FSTL3	0.515457	0.218529
granzyme A	0.567772	0.882274
GSK-3 alpha/beta	0.885888	0.0278591
HIPK3	1.03212	0.929236
IL-15 Ra	0.535147	0.0828302
IL-18 Ra	1.11327	0.324397
IL-8	1.43271	0.613969
IR	1.09704	0.656457
Kallistatin	1.63748	0.0193893
Kallikrein 6	1.72678	0.976354
LCK	1.03877	0.929236
LYN	1.06769	0.421483
Periostin	0.926365	0.613969
PDGF Rb	1.47071	0.138957
PGCB	0.680847	0.656457
PRKACA	1.40499	0.0535812
RPS6KA3	1.01421	0.0535812
sE-Selectin	2.39599	0.0106937
STK16	0.869809	0.789741
Survivin	1.08679	0.744473
Thrombopoietin Receptor	1.13132	0.835773
Thrombospondin-1	1.19715	0.218529
TrkA	1.6742	0.57274
TRY3	0.806434	0.532737
DUS3	1.23781	0.242497
XPNPEP1	1.77466	0.0458585
Angiotensinogen	2.2936	0.0278591
b2-Microglobulin	0.698615	0.699944
b-ECGF	13.2896	0.0131434
BLC	1.10279	0.494193
Catalase	2.08183	0.0949051
CNTF	0.750729	0.324397
FGF-17	0.883625	0.45703
GCP-2	0.978777	0.613969
IFN-aA	0.450799	0.108214
IL-17B	0.73764	0.355123
Integrin a1b1	2.51452	0.138957
LEAP-1	0.586032	0.421483
Lymphotoxin a1/b2	0.773202	0.242497
Lymphotoxin a2/b1	1.066	0.744473
MDC	0.6447	0.387456
MIP-5	0.350508	0.0232984
Proteinase-3	4.38316	0.0160101
SDF-1	0.789029	0.744473
TAFI	0.627261	0.45703
TARC	0.797616	0.26808
TGF-b3	0.67667	0.387456
TSH	0.66387	0.156539
Vasoactive Intestinal Peptide	0.768277	0.532737
CD40 ligand, soluble	0.757271	0.882274
DKK1	1.15395	0.789741
dopa decarboxylase	0.609522	0.613969
Adiponectin	2.51681	0.00197194
a1-Antitrypsin	5.64784	0.000382226
a2-HS-Glycoprotein	0.669919	0.532737
Arylsulfatase A	1.93692	0.00692351
BASI	0.936775	0.789741
BMP10	1.31283	1
Cadherin-6	1.16906	0.882274
CAMK1	1.46556	0.494193
Caspase-3	0.933708	0.0535812
CATE	1.09711	0.789741
Chitotriosidase-1	1.67088	0.882274
CHL1	2.09652	0.0232984
CLC7A	0.599497	0.156539
MASP3	2.47358	0.45703
Discoidin domain receptor 2	0.996667	0.744473
DKK3	0.325162	0.108214
DPP2	0.964673	0.699944
Endothelin-converting enzyme 1	1.24935	0.744473
EphB4	2.34811	0.218529
FCN1	2.00649	0.57274
GNS	1.57819	0.196273
HGFA	2.48791	0.00550754
IL22RA1	2.04965	0.699944
LGMN	1.96839	0.0160101
LY86	0.76157	0.699944
Marapsin	1.92856	0.789741
MMEL2	1.19218	0.835773
MP2K2	1.27945	0.835773
MRCKB	1.80867	0.976354
Nectin-like protein 1	0.741047	0.57274
NID2	0.93759	0.656457
OBCAM	2.79362	0.835773
OCAD1	1.99097	0.494193
OLR1	0.929393	0.882274
RAP	1.90939	0.138957
SLAF5	0.752875	0.882274
SLIK1	1.58602	0.744473
Soggy-1	2.30789	0.613969
TEC	1.35808	0.835773
TLR4:MD-2 complex	0.960997	0.976354
VEGF sR2	2.13701	0.0131434
BMPER	1.27795	0.835773
Cadherin-12	1.55336	0.656457
Calcineurin B a	2.12514	0.421483
complement factor H-related 5	0.827629	0.421483
IGF-II receptor	1.15173	0.387456
kallikrein 14	2.44734	0.57274
Macrophage scavenger receptor	1.71796	0.882274
MFRP	1.80755	0.138957
Albumin	0.676101	0.218529
a2-Macroglobulin	2.42022	0.0131434
ALT	1.58636	0.122903
Angiostatin	2.59022	0.0193893
CK-MB	1.14934	0.744473
p27Kip1	1.17021	0.882274
BNP-32	1.07098	0.835773
PYY	0.498253	0.0622421
Secretin	0.624741	0.355123
TNR4	0.432496	0.0535812
CSF-1	0.931103	0.218529
Activated Protein C	1.22844	0.976354
COX-2	1.05455	0.929236
STX1a	0.843061	0.324397
sTie-2	0.941115	0.929236
ADAM 9	1.66931	0.242497
ANGL4	4.74324	0.26808
Cadherin-2	1.30401	0.613969
Carbonic anhydrase 9	3.44473	0.242497
Carbonic anhydrase III	0.0664012	0.532737
CK-BB	1.43623	0.324397
Cystatin-S	1.1184	0.387456
CYTD	0.351868	0.00432611
Endocan	0.61371	0.45703
EphA5	1.03694	0.744473
FGF23	1.30735	0.976354
FGFR-2	1.00778	0.976354
FGFR-3	1.7589	0.613969
FGR	0.733014	0.882274
FYN	0.97601	0.789741
IL-12 RB2	1.19955	0.835773
KPCT	1.48487	0.882274
MAPK2	1.1824	0.26808
MAPK5	1.31416	0.744473
MAPKAPK3	0.717129	0.57274
MATK	1.3303	0.835773
MK08	0.884906	0.882274
PAK6	1.00432	0.355123
PDGF-CC	1.25935	0.976354
pTEN	1.14191	0.976354
PTK6	0.878606	0.421483
TLR2	0.847809	0.656457
UFM1	0.681563	0.0390653
AIP	0.674453	0.324397
Cyclophilin A	3.22512	0.0330713
DLRB1	1.13078	0.421483
ETHE1	0.89666	0.494193
GAPDH, liver	0.311765	0.0390653
HSP 40	0.519617	0.355123
MDHC	0.211885	0.0390653
NACA	1.06238	0.26808
Peroxiredoxin-1	0.924094	0.0330713
PPAC	0.47359	0.789741
PSA1	3.2367	0.156539
PSA6	0.819644	0.929236
RS7	1.38875	0.613969
RSK-like protein kinase	0.837931	0.387456
SBDS	0.892801	0.242497
SE6L2	0.50251	0.532737
SGTA	0.384253	0.613969
TCTP	1.61118	0.0458585
TMA	1.47568	0.744473
UB2L3	0.559232	0.324397
ARI3A	1.13058	0.57274
CaMKK alpha	0.829441	0.494193
CDC37	0.84869	0.138957
DLC8	0.879318	0.45703
IMB1	0.888255	0.0949051
ING1	0.706931	0.421483
Lamin-B1	0.806088	0.789741
LDH-H 1	1.29763	0.0535812
MBD4	0.95378	0.699944
Mesothelin	0.810682	0.976354
NAGK	1.1282	0.122903
Phosphoglycerate mutase 1	0.735443	0.324397
PLPP	0.367066	0.108214
PSD7	1.36167	0.976354
SKP1	0.675659	0.45703
Sorting nexin 4	1.19558	0.0278591
UBE2N	1.04227	0.0458585
discoidin domain receptor 1	0.540152	0.421483
FGF-4	0.877717	0.613969
HSP 70	4.92396	0.26808
sRAGE	0.922844	0.835773
BPI	6.22433	0.122903
C6	0.207236	0.744473
Eotaxin-2	0.93784	0.699944
Factor B	0.522422	0.929236
FGF-6	0.745402	0.882274
Fibronectin	0.330182	0.494193
FST	0.889692	0.789741
Granzyme B	1.28086	1
HB-EGF	0.0956602	0.295426
IgE	1.01914	0.45703
IL-17D	0.91795	0.57274
IL-17E	0.872893	0.494193
IL-20	0.88508	0.494193
IL-6 sRa	1.2587	0.295426
IL-7	0.813451	0.494193
IP-10	1.18508	0.295426
Lymphotactin	1.19341	0.882274
MCP-4	0.924588	0.532737
Neurotrophin-3	0.800543	0.295426
Neurotrophin-5	0.9458	0.532737
PAPP-A	0.323285	0.0719976
PDGF-BB	0.464811	0.421483
Plasmin	0.579049	0.789741
Plasminogen	1.20622	0.295426
Prekallikrein	0.27024	0.613969
alpha-1-antichymotrypsin complex	1.28224	0.613969
P-Selectin	0.742729	0.0278591
Tenascin	0.888962	0.57274
TGF-b2	0.887878	0.789741
Thrombin	2.81185	0.0949051
uPA	1.17948	0.218529
Factor H	0.264218	0.355123
MMP-2	0.541936	0.929236
Transferrin	0.829503	0.656457
Histone H2A.z	2.56453	0.295426
Thyroglobulin	0.741878	0.26808
41701	2.82256	0.0160101
4EBP2	0.86261	0.26808
6-Phosphogluconate dehydrogenase	0.174008	0.0719976
Aflatoxin B1 aldehyde reductase	0.726789	0.0458585
AK1A1	1.69321	0.108214
AN32B	1.30015	1
Cofilin-1	1.35293	0.0535812
DRG-1	1.02231	0.0390653
EP15R	1.25221	1
ERAB	0.652857	0.324397
FER	0.68403	0.57274
HNRPQ	1.02492	0.613969
IF4G2	1.11066	0.0719976
IGF-I sR	1.53068	0.0828302
IL-1 R4	1.45533	0.138957
LCMT1	0.72892	0.656457
LIN7B	1.14756	0.532737
M2-PK	0.467574	0.0535812
MDM2	1.21987	0.882274
NCAM-L1	1.61091	0.0622421
NDP kinase B	0.953219	0.122903
NSF1C	0.61655	0.789741
NUDC3	1.29872	0.789741
PA2G4	0.142435	0.613969
paraoxonase 1	0.86541	0.656457
PESC	1.02634	0.789741
PFD5	1.67133	0.387456
PHI	0.770227	0.156539
prostatic binding protein	1.31411	0.355123
Protein disulfide-isomerase	0.869655	0.57274
PSA2	2.47999	0.0622421
RAN	0.0308324	0.218529
RBM39	3.0793	0.421483
SNAA	0.30172	0.0719976
Sphingosine kinase 1	0.357709	0.656457
Spondin-1	0.950266	0.613969
Thymidine kinase	0.656013	0.421483
transcription factor MLR1, isoform CRA_b	0.742535	0.26808
Transketolase	3.68195	0.0330713
Triosephosphate isomerase	2.20714	0.0390653
XTP3A	1.99485	0.0390653
PTP-1C	0.791762	0.0458585
AMNLS	0.726457	0.218529
CYTT	0.081439	0.00692351
BOC	0.891082	0.882274
CLC1B	0.401574	0.17559
SAA	0.845577	0.355123
CRP	0.483102	0.26808
sICAM-1	0.961428	0.613969
DAPK2	1.58138	0.218529
DYRK3	2.31248	0.355123
MIC-1	0.759252	0.835773
DHH	0.663793	0.744473
FGF-12	0.830556	0.355123
FGF-16	0.451026	0.57274
FGF-8A	0.646136	0.976354
IFN-lambda 1	0.614203	0.26808
IFN-lambda 2	1.06344	0.532737
MSP	0.24414	0.57274
SLPI	1.03876	0.699944
SP-D	1.40363	0.242497
ADAM12	0.960423	0.532737
BCL2-like 1 protein	0.736519	0.26808
CHST2	1.21335	0.613969
CHST6	1.28313	0.656457
Collectin Kidney 1	0.820626	0.613969
ENPP7	2.02613	0.156539
ENTP3	1.3577	0.929236
ENTP5	3.62567	0.0458585
FCRL3	0.907184	0.613969
GREM1	1.11647	0.45703
hnRNP A/B	1.97241	0.00550754
LRRT1	0.742697	0.421483
LRRT3	0.982021	0.613969
MFGM	2.34447	0.57274
PCSK7	1.40616	0.355123
PDPK1	1.18743	0.387456
Sialoadhesin	0.819689	0.494193
SPARCL1	1.96356	0.0131434
SPHK2	0.967688	0.613969
ST4S6	2.22594	0.295426
TGM3	0.126475	0.196273
Tropomyosin 2	0.766807	0.295426
Ubiquitin	0.647154	0.17559
ZAP70	1.18641	0.882274
C1-Esterase Inhibitor	1.44891	0.0949051
C3b	0.771688	0.421483
C4	0.8962	0.196273
C5b, 6 Complex	0.436596	0.17559
FGF7	0.72969	0.324397
IL-3 Ra	0.694559	0.882274
IL-5 Ra	1.50672	0.421483
IL-11	1.14968	0.835773
Kininogen, HMW	0.666181	0.532737
MMP-12	0.639838	0.789741
NCAM-120	1.18316	0.494193
PDGF-AA	0.741717	0.744473
SCGF-alpha	0.788005	0.494193
ATS15	0.974751	0.494193
BSSP4	1.40901	0.295426
BST1	1.91672	0.0330713
CBX5	0.885953	0.45703
CDON	0.82253	0.613969
Clusterin	1.49406	0.0828302
CONA1	1.5486	0.929236
CTAP-III	0.108559	0.0949051
DnaJ homolog	1.14648	1
EMR2	0.683131	0.835773
FLRT1	1.44003	0.699944
Fucosyltransferase 3	1.75384	0.218529
FUT5	1.67977	0.242497
GP114	1.18204	0.882274
HDGR2	1.79122	0.613969
IL-34	1.77228	0.0330713
KIRR3	0.807708	0.45703
KYNU	0.975685	0.45703
Livin B	0.726499	0.26808
NXPH1	0.569465	0.156539
PLCG1	1.29734	0.613969
PLXC1	2.12782	0.0160101
RSPO2	1.02735	0.613969
SH21A	1.15654	0.929236
SLIK5	1.87077	0.242497
SORC2	0.929584	0.699944
PH	0.937903	0.57274
IL-6	0.756845	0.744473
3HIDH	1.06808	0.57274
GM-CSF	1.85208	0.45703
TNF-b	1.31483	0.789741
41	0.077345	0.0828302
17-beta-HSD 1	0.874088	0.57274
Apo D	0.969889	0.57274
IL-3	1.273	0.789741
PPIB	2.23775	0.699944
Protein disulfide isomerase A3	1.91319	0.122903
TFF3	0.50318	0.0828302
Afamin	1.01536	0.976354
Olfactomedin-4	0.2111	0.494193
ASM3A	2.49756	0.00865222
FAM107B	1.3323	0.929236
Gelsolin	0.93982	0.789741
CBG	0.94907	0.789741
Cytidylate kinase	2.58462	0.613969
C34 gp41 HIV Fragment	0.606653	0.421483
PERL	0.557326	0.45703
CO8A1	1.25543	0.835773
ITI heavy chain H4	0.502767	0.295426
TXD12	2.28824	0.0390653
STRATIFIN	0.84095	0.387456
sL-Selectin	1.02758	0.789741
TRAIL R1	1.04026	0.699944
Epithelial cell kinase	0.967568	0.789741
G-CSF	1.66124	0.882274
Glypican 3	1.6167	0.122903
IL-1a	0.765924	0.295426
BMPR1A	1.0186	0.196273
BMP RII	0.488103	0.0278591
TrkB	1.55316	0.0131434
VEGF121	0.854663	0.613969
Angiogenin	0.79175	0.929236
Coagulation Factor IX	1.43788	0.0622421
Coagulation Factor X	0.525746	0.156539
GDF2	1.40116	0.929236
Insulin	0.845633	0.387456
MCP-3	1.21797	0.613969
WNT7A	0.899863	0.57274
ACTH	1.04588	0.656457
Glucagon	1.3307	0.789741
C3a	0.3966	0.295426
Calcineurin	2.30202	0.0232984
Caspase-2	0.975713	0.613969
Coactosin-like protein	1.51274	0.656457
Coagulation Factor V	0.173442	0.0949051
D-dimer	0.244706	0.45703
Endoglin	1.46857	0.0232984
Galectin-8	1.05758	0.882274
GIB	0.75552	0.494193
Glutathione S-transferase Pi	1.47444	0.324397
GOT1	1.45982	0.295426
HCC-4	0.203318	0.0278591
HCG	0.449763	0.355123
Hemoglobin	0.211623	0.218529
IgD	0.904547	0.26808
Integrin aVb5	0.876925	0.45703
Lysozyme	0.763653	0.744473
MIP-3b	0.842852	0.45703
MIS	1.59414	0.613969
MMP-1	0.501262	0.656457
MMP-13	0.941596	0.789741
SHBG	5.14807	0.0330713
Stanniocalcin-1	1.73227	0.0622421
TF	0.744985	0.929236
EPI	0.873959	0.355123
40S ribosomal protein SA	0.681401	1
AGR2	1.45271	0.835773
annexin I	0.60333	0.835773
annexin II	1.43859	0.976354
ARMEL	0.748117	0.295426
ARP19	1.00024	0.882274
ARTS1	1.72309	0.0622421
ATP synthase beta chain	1.58586	0.196273
C1QBP	0.724829	0.57274
CAPG	1.40996	0.744473
Carbonic anhydrase I	2.13889	0.0719976
carbonic anhydrase II	0.890147	0.656457
CATZ	4.5457	0.0160101
cIAP-2	0.977966	0.57274
CRK	0.667082	1
DBNL	1.08074	0.744473
DERM	0.47961	0.242497
DSC3	1.01198	0.882274
Elafin	0.507999	0.355123
ERP29	1.53595	0.0949051
Esterase D	0.76751	0.0828302
FABPE	0.727134	0.156539
FAK1	0.832571	0.656457
FCAR	1.36379	1
FGFR4	1.66416	0.355123
Fibrinogen g-chain dimer	0.61265	0.45703
GP1BA	2.81938	0.000165052
GPC5	1.2556	0.976354
GRN	0.66095	0.218529
GSTA3	0.889204	0.882274
hnRNP K	1.16462	0.699944
HPG-	2.10811	0.26808
HRG	0.190468	0.45703
IF4A3	1.15377	0.532737
JAK2	1.08315	0.929236
LG3BP	1.97076	0.196273
Mammaglobin 2	0.660264	0.57274
MMP-14	0.812935	0.387456
MK11	0.879148	1
MK12	1.02022	0.882274
MK13	1.20351	0.387456
MAPK14	1.6792	0.0535812
Mn SOD	1.048	0.613969
Moesin	3.28597	0.0390653
PBEF	0.854672	0.494193
Myokinase, human	0.459723	0.0828302
NCC27	1.13026	0.0458585
NCK1	0.954696	0.699944
PAFAH	1.28532	0.0828302
PARK7	0.71653	0.699944
Peroxiredoxin-5	1.07434	0.835773
Peroxiredoxin-6	1.67545	0.0622421
PGP9.5	1.16294	0.387456
phosphoglycerate kinase 1	1.03707	0.656457
PPase	1.03129	0.108214
PUR8	0.37869	0.0622421
Rb	1.5133	0.699944
RS3	0.854659	0.532737
sCD163	1.99998	0.00432611
SEPR	1.22849	0.138957
SIRT2	1.00612	0.218529
SPTA2	1.19721	0.976354
SSRP1	1.395	0.744473
Tropomyosin 1 alpha chain	1.03854	0.789741
Trypsin 2	1.15213	0.387456
TS	0.568979	1
TSG-6	1.58661	0.882274
B7-H1	1.04573	0.929236
B7-H2	3.01664	0.156539
CD226	1.33548	0.789741
CD244	1.01195	0.789741
CD83	0.526854	0.0828302
CLM6	0.50991	0.0828302
CRTAM	1.05398	0.744473
DAF	0.492653	0.0622421
DcR3	1.2023	0.744473
EPHAA	1.53604	0.976354
EPHB2	1.06458	0.45703
EphB6	1.32713	0.242497
GPNMB	1.07965	0.976354
IL-1 sR9	0.91297	0.532737
IL-17B R	1.09549	1
IL-20 Ra	0.901164	0.45703
IL-22BP	0.764686	0.882274
IL-23 R	0.706461	0.789741
IL-7 Ra	1.46493	0.976354
ILT-2	2.66215	0.00258872
ILT-4	1.85417	0.0458585
JAG1	0.937876	0.355123
JAG2	1.25521	0.699944
JAML1	1.34163	0.929236
KI2L4	1.11355	0.789741
KI3L2	1.06426	0.789741
KI3S1	1.24512	0.789741
KLRF1	1.39358	0.789741
LAG-3	0.849141	0.613969
LIMP II	1.40342	0.138957
MICB	1.03132	0.835773
MO2R1	1.09733	0.835773
NKp46	1.64616	0.0949051
Nogo Receptor	1.36845	0.494193
NOTC2	0.906387	0.744473
Notch 1	0.720772	0.613969
Notch-3	0.413456	0.0949051
Nr-CAM	1.1639	0.45703
NRX1B	0.78711	0.45703
NRX3B	1.08093	0.387456
OX2G	0.725604	0.976354
Prolactin Receptor	1.05867	0.532737
RELT	0.452852	0.0390653
ROBO2	1.31201	0.242497
ROBO3	1.21967	0.929236
SEM6B	1.79297	0.122903
Semaphorin-6A	1.53994	0.242497
sICAM-5	1.7874	0.0131434
SIG14	0.394965	0.57274
SLAF6	0.992882	0.835773
SREC-I	0.184851	0.295426
SREC-II	1.11232	0.613969
TAJ	0.44484	0.0719976
TCCR	2.24678	0.000104244
TGF-b R II	1.34132	0.744473
TIMD3	0.593873	0.108214
TWEAKR	0.535949	0.699944
UNC5H3	0.458124	0.295426
UNC5H4	0.674384	0.295426
PDE7A	0.982318	0.789741
AMPK a1b1g1	1.09029	0.57274
K-ras	1.74217	0.976354
NMT1	1.66264	0.355123
PDE9A	0.769272	0.494193
PPID	0.646449	0.45703
PSME3	3.78659	0.976354
GCKR	1.03945	0.699944
CK2-A1:B	1.08578	0.108214
CK2-A2:B	0.745404	0.57274
PDK1	0.091402	0.26808
KIF23	0.889116	0.17559
IMDH1	2.4806	0.0106937
HMGR	0.9923	0.57274
PCSK9	1.55905	0.0232984
NR1D1	1.07454	0.613969
PPIE	0.668258	0.494193
MP2K4	0.941972	0.494193
JNK2	17.2448	0.613969
AMPK a2b2g1	0.998168	0.26808
cGMP-stimulated PDE	1.37736	0.699944
Cyclophilin F	0.783861	0.0458585
DRAK2	1.83088	0.0719976
IMDH2	1.58087	0.196273
PDE11	1.23542	0.835773
PDE1A	1.23061	0.494193
PDE3A	1.23227	0.929236
PDE4D	1.33054	0.613969
PDE5A	1.08382	0.789741
TAK1-TAB1	1.25562	0.976354
TYK2	1.1005	0.744473
ABL2	1.68902	0.976354
BCAR3	1.78662	0.929236
calreticulin	1.2364	0.196273
GRB2-related adapter protein 2	1.07566	0.57274
MMP-16	1.41118	0.929236
RAC3	1.43729	0.0622421
SHC1	1.14009	0.196273
VAV	1.14472	0.0719976
GHC2	1.35693	0.882274
Eotaxin	1.07253	0.744473
Coagulation Factor IXab	1.51871	0.0828302
Elastase	3.7957	0.57274
Apo E2	2.01328	0.0390653
Troponin T	1.54507	1
Prothrombin	1.5659	0.0160101
EGFRvIII	0.992325	0.744473
annexin VI	1.27674	0.295426
B7-2	1.15834	0.744473
calgranulin B	1.39338	0.744473
Caspase-10	0.826859	0.976354
CBPE	1.58423	0.0622421
CKAP2	0.692251	0.699944
CPNE1	0.565661	0.0106937
Cyclin B1	1.31827	0.929236
DLL1	0.397276	0.26808
GPC6	1.4892	0.218529
hnRNP A2/B1	2.74235	0.0193893
HVEM	0.548914	0.0390653
IL-1Ra	1.48984	0.613969
Keratin 18	1.74048	0.976354
LIGHT	1.57778	0.882274
MIF	0.440847	0.613969
NLGNX	1.1379	1
OMD	3.08971	0.0106937
PIM1	1.25479	1
PKB beta	1.56244	0.196273
Semaphorin 3E	1.3819	0.295426
SET	0.268195	0.0106937
BAFF Receptor	0.87928	0.789741
BRF-1	1.10729	0.744473
Fas, soluble	0.493009	0.0330713
sLeptin R	2.48439	0.0390653
DR6	0.45641	0.218529
CAD15	2.31628	0.656457
CD27	0.855434	0.494193
RANK	0.722538	0.218529
SHPS1	0.918336	0.882274
FABP	0.767954	0.744473
Troponin I, skeletal, fast twitch	0.901071	0.789741
Troponin I	0.96922	0.656457
ANP	1.6675	0.929236
ALCAM	1.98332	0.00108587
ASGR1	0.88417	0.656457
CNDP1	3.87619	0.0193893
COLEC12	0.237235	0.138957
CYTN	0.0926701	0.0106937
DEAD-box protein 19B	1.36796	0.138957
Ficolin-3	0.295569	0.295426
GAS1	0.67959	0.387456
GRB2 adapter protein	1.79971	0.242497
H6ST1	2.13621	0.0160101
HSP 90b	1.69797	0.0458585
IL-17 RC	1.00831	0.421483
MED-1	0.750993	0.45703
PKC-B-II	1.14988	0.138957
PKC-G	0.86158	0.421483
PSMA	0.942334	0.744473
RANTES	0.141704	0.156539
RASA1	0.871796	0.355123
RBP	0.345437	0.494193
RGMA	0.437401	0.138957
RS3A	1.11086	0.324397
sICAM-2	1.10791	0.929236
SLAF7	0.78782	0.494193
SRCN1	1.01458	0.122903
Stress-induced-phosphoprotein 1	0.896179	0.122903
Testican-1	1.44166	0.656457
Testican-2	0.636793	0.976354
WNK3	0.0760606	0.0828302
RUXF	1.47851	0.882274
Cathepsin D	1.10313	0.387456
EGF	2.466	0.0949051
GITR	1.96869	0.882274
bFGF-R	1.29327	0.0719976
TRAIL R2	1.21652	0.656457
NRP1	2.15365	0.0330713
AFP	0.869285	0.789741
BID	1.08179	0.656457
b-NGF	0.714057	0.196273
C3d	1.07061	0.26808
CD70	1.21538	0.976354
Cripto	0.796958	0.57274
Epo	0.962576	1
GDNF	1.45588	0.835773
IFN-g R1	1.04919	0.494193
IL-9	0.545034	0.156539
LIF sR	1.24073	0.744473
NG36	1.13993	0.613969
Noggin	1.2893	0.699944
S100A12	1.613	0.789741
tau	0.957448	0.744473
14-3-3 protein zeta/delta	2.56162	0.0160101
3HAO	1.59162	0.242497
aldolase A	1.10318	0.122903
ARGI1	1.20661	0.324397
BAD	0.452057	0.0535812
Dynactin subunit 2	1.29208	0.138957
EF-1-beta	0.677764	0.57274
eIF-4H	3.7523	0.0390653
eIF-5A-1	0.410916	0.0622421
Gastrin-releasing peptide	0.945842	0.699944
HINT1	0.609278	0.0719976
HSP70 protein 8	2.3253	0.26808
Nucleoside diphosphate kinase A	1.46517	0.789741
PEX5	1.23248	1
PSME1	1.22662	0.0131434
S100A7	0.299105	0.218529
WISP-3	1.89878	0.0330713
Ferritin	1.14553	0.355123
TNF-a	1.27143	0.835773
TWEAK	1.40501	0.45703
Tpo	0.790925	0.45703
PTH	0.525723	0.122903
Somatostatin-28	0.753445	0.355123
MP2K3	0.523653	0.835773
p53	0.438399	0.882274
PolyUbiquitin K48	0.567334	0.835773
PolyUbiquitin K63	0.860622	0.835773
NET1	1.15532	0.882274
CD47	0.925452	0.355123
ANK2	1.64172	0.882274
14-3-3 protein theta	2.11048	0.0232984
CREL1	1.07653	0.494193
Lectin, mannose-binding 2	0.82773	0.613969
LRP1B	2.08576	0.122903
MYPC1	1.36127	0.882274
N-terminal pro-BNP	0.903034	0.656457
Tropomyosin 4	0.962267	0.17559
PACAP-27	1.55692	0.929236
ghrelin	1.05392	0.613969
PACAP-38	1.13178	0.656457
a-Synuclein	0.184118	0.421483
BMP-6	1.04403	0.324397
HGH	0.882527	0.57274
SOD3	1.76361	0.0622421
RSPO4	0.949484	0.613969
Cathepsin H	0.617032	0.45703
Activin AB	1.30077	0.295426
PSA	0.00519345	0.494193
IGFBP-2	0.712733	0.0828302
RNase H1	0.781978	0.532737
ROR1	0.937801	0.387456
CgA	0.2191	0.57274
MMP-10	0.694032	0.835773
FBLN3	0.625174	0.26808
Leptin	0.0812992	0.156539
KEAP1	1.14696	1
gpIIbIIIa	1.19244	0.976354
Eotaxin-3	1.1447	0.835773
SUMO3	0.670813	0.45703
IL-17	1.06331	0.789741
CSRP3	0.566112	0.355123
MMP-8	2.04095	0.0535812
PGM1	1.15653	0.976354
DSCAM	1.14585	0.929236
MUC1	0.8717	0.57274
FAM3B	1.2281	0.387456
NEUREGULIN-1	0.765448	0.295426
INGR2	1.10044	0.656457
sLRP1	0.707255	0.138957
IFN-a/b R1	1.39697	0.295426
TFF1	0.202653	0.0828302
HMGN1	2.66689	0.0160101
MIG	0.686865	0.295426
CD63	1.08687	0.744473
Trefoil factor 2	0.351961	0.0278591
Galectin-7	0.636174	0.835773
LEG9	1.61325	0.0232984
UB2G2	0.866691	0.882274
Transgelin-2	0.714737	0.613969
ATPO	1.73236	0.218529
Corticotropin-lipotropin	0.820242	0.122903
QORL1	1.0113	0.699944
PEDF	1.59699	0.0458585
CATF	1.49598	0.156539
FTCD	1.8097	0.26808
UBP25	1.41668	0.656457
PLXB2	2.72183	0.00692351

## Sheet: Figure 1 B-F
Figure 1B-F. Supporting data for figures 1B-F
Full name	Target	uniprot	FC AI>=7/AI=0-6	p u-test AI>=7/AI=0-6	AI Spearman corr. r	AI corr. p
Glycerol-3-phosphate dehydrogenase [NAD(+)], cytoplasmic	GPDA	P21695	2.12293	0.00337054	0.663612	0.000219214
14-3-3 protein beta/alpha	14-3-3 protein beta/alpha	P31946	2.98268	0.00865222	0.813739	4.29545e-07
Vascular endothelial growth factor receptor 3	VEGF sR3	P35916	2.27798	0.00865222	0.827955	1.79155e-07
Myeloperoxidase	Myeloperoxidase	P05164	6.61707	0.0193893	0.687189	0.000105315
Interleukin-1 Receptor accessory protein	IL-1 R AcP	Q9NPH3	2.57061	0.00865222	0.739889	1.56094e-05
Epidermal growth factor receptor	ERBB1	P00533	3.85445	3.47479e-05	0.781148	2.48115e-06
Vitamin K-dependent protein S	Protein S	P07225	2.31257	0.0458585	0.723247	2.98639e-05
Laminin	Laminin	P25391, P07942, P11047	2.08156	0.0014681	0.778375	2.84142e-06
Fibroblast growth factor 20	FGF-20	Q9NP95	2.4775	0.0232984	0.658411	0.000255522
Tyrosine-protein kinase receptor Tie-1, soluble	sTie-1	P35590	3.59484	0.0106937	0.750291	1.01495e-05
Allograft inflammatory factor 1	AIF1	P55008	2.06675	0.0278591	0.750984	9.85514e-06
Dual specificity mitogen-activated protein kinase kinase 1	MEK1	Q02750	2.07665	0.0390653	0.619232	0.000743509
Apolipoprotein E (isoform E3)	Apo E3	P02649	2.62947	0.0232984	0.797444	1.07374e-06
Tyrosine-protein phosphatase non-receptor type 1	PTP-1B	P18031	2.39558	0.0193893	0.758612	7.08468e-06
Alpha-2-antiplasmin	a2-Antiplasmin	P08697	3.00707	0.0278591	0.758612	7.08468e-06
Fibroblast growth factor 2	bFGF	P09038	2.87363	0.0458585	0.701751	6.47092e-05
Myoglobin	Myoglobin	P02144	2.15939	0.0390653	0.629981	0.000562654
Alpha-L-iduronidase	IDUA	P35475	3.9752	0.000555966	0.829688	1.60168e-07
N-acylethanolamine-hydrolyzing acid amidase	ASAHL	Q02083	2.09124	0.0458585	0.626513	0.000616272
Cathepsin S	Cathepsin S	P25774	2.79173	0.0458585	0.778028	2.8896e-06
Serine protease HTRA2, mitochondrial	HTRA2	O43464	2.03013	0.0278591	0.611258	0.000908449
Antithrombin-III	Antithrombin III	P01008	3.19139	0.00432611	0.803685	7.63577e-07
Renin	Renin	P00797	8.66493	0.00865222	0.677827	0.000142002
E-selectin	sE-Selectin	P16581	2.39599	0.0106937	0.664305	0.000214733
Angiotensinogen	Angiotensinogen	P01019	2.2936	0.0278591	0.793283	1.33908e-06
Myeloblastin	Proteinase-3	P24158	4.38316	0.0160101	0.775948	3.19433e-06
Adiponectin	Adiponectin	Q15848	2.51681	0.00197194	0.763813	5.61802e-06
Alpha-1-antitrypsin	a1-Antitrypsin	P01009	5.64784	0.000382226	0.867827	9.40392e-09
Neural cell adhesion molecule L1-like protein	CHL1	O00533	2.09652	0.0232984	0.625473	0.0006332
Hepatocyte growth factor activator	HGFA	Q04756	2.48791	0.00550754	0.798831	9.9642e-07
Vascular endothelial growth factor receptor 2	VEGF sR2	P35968	2.13701	0.0131434	0.783922	2.16235e-06
Alpha-2-macroglobulin	a2-Macroglobulin	P01023	2.42022	0.0131434	0.830728	1.49666e-07
Angiostatin	Angiostatin	P00747	2.59022	0.0193893	0.757918	7.30406e-06
Peptidyl-prolyl cis-trans isomerase A	Cyclophilin A	P62937	3.22512	0.0330713	0.735729	1.84397e-05
14-3-3 protein family	41701	P31946, P62258, P61981, Q04917, P27348, P63104, P31947	2.82256	0.0160101	0.667426	0.000195546
Transketolase	Transketolase	P29401	3.68195	0.0330713	0.737809	1.69721e-05
Triosephosphate isomerase	Triosephosphate isomerase	P60174	2.20714	0.0390653	0.713192	4.32441e-05
Plexin-C1	PLXC1	O60486	2.12782	0.0160101	0.810619	5.15359e-07
Acid sphingomyelinase-like phosphodiesterase 3a	ASM3A	Q92484	2.49756	0.00865222	0.789123	1.6618e-06
Thioredoxin domain-containing protein 12	TXD12	O95881	2.28824	0.0390653	0.6702	0.000179771
Calcineurin	Calcineurin	Q08209 P63098	2.30202	0.0232984	0.622006	0.00069258
Sex hormone-binding globulin	SHBG	P04278	5.14807	0.0330713	0.739196	1.60524e-05
Cathepsin Z	CATZ	Q9UBR2	4.5457	0.0160101	0.719433	3.44294e-05
Platelet glycoprotein Ib alpha chain	GP1BA	P07359	2.81938	0.000165052	0.857425	2.20657e-08
Moesin	Moesin	P26038	3.28597	0.0390653	0.640035	0.000429433
Interleukin-27 receptor subunit alpha	TCCR	Q6UWB1	2.24678	0.000104244	0.615419	0.000818825
Inosine-5'-monophosphate dehydrogenase 1	IMDH1	P20839	2.4806	0.0106937	0.770053	4.21999e-06
Apolipoprotein E (isoform E2)	Apo E2	P02649	2.01328	0.0390653	0.753411	8.88395e-06
Heterogeneous nuclear ribonucleoproteins A2/B1	hnRNP A2/B1	P22626	2.74235	0.0193893	0.719433	3.44294e-05
Osteomodulin	OMD	Q99983	3.08971	0.0106937	0.638302	0.000450216
Beta-Ala-His dipeptidase	CNDP1	Q96KN2	3.87619	0.0193893	0.702097	6.39411e-05
Neuropilin-1	NRP1	O14786	2.15365	0.0330713	0.730875	2.23116e-05
14-3-3 protein zeta/delta	14-3-3 protein zeta/delta	P63104	2.56162	0.0160101	0.790856	1.51971e-06
Eukaryotic translation initiation factor 4H	eIF-4H	Q15056	3.7523	0.0390653	0.729834	2.32296e-05
14-3-3 protein theta	14-3-3 protein theta	P27348	2.11048	0.0232984	0.761386	6.26477e-06
Plexin-B2	PLXB2	O15031	2.72183	0.00692351	0.726714	2.61882e-05
Scavenger receptor cysteine-rich type 1 protein M130	sCD163	Q86VB7	1.99998	0.00432611	0.786002	1.94788e-06
Figure 1C. Supporting Data
Term	Count	GeneRatio	FDR
PI3K-Akt signaling pathway	15	24.1935	1.64878e-06
Oocyte meiosis	9	14.5161	7.1374e-05
Hepatitis C	8	12.9032	0.00192861
Cell cycle	7	11.2903	0.00398667
Complement and coagulation cascades	6	9.67742	0.00480764
MAPK signaling pathway	9	14.5161	0.00830668
Focal adhesion	7	11.2903	0.0268164
Hippo signaling pathway	6	9.67742	0.0468437
Calcium signaling pathway	7	11.2903	0.0513334
VEGF signaling pathway	4	6.45161	0.0828539
Figure 1D. Supporting Data
Term	Count	GeneRatio	FDR
Apoptosis signaling	5	8.06452	9.77275e-06
Cellular protein localization	7	11.2903	4.67834e-05
Positive regulation of ERK1 and ERK2 cascade	9	14.5161	0.000145223
Positive regulation of protein phosphorylation	8	12.9032	0.000950761
Blood coagulation	6	9.67742	0.00161828
Protein targeting	5	8.06452	0.00161828
Signal transduction	15	24.1935	0.00255518
ERK1 and ERK2 cascade	5	8.06452	0.00255518
Fibrinolysis	4	6.45161	0.00255518
Negative regulation of endopeptidase activity	5	8.06452	0.00255518
Figure 1E. Supporting Data
Term	Count	GeneRatio	FDR
Enzyme binding	11	17.7419	5.09733e-05
Receptor binding	11	17.7419	5.09733e-05
Protein domain specific binding	8	12.9032	0.000612015
Identical protein binding	18	29.0323	0.000612015
Cadherin binding	8	12.9032	0.00222624
Phosphoserine binding	3	4.83871	0.00296734
Growth factor binding	4	6.45161	0.00520138
VEGFR activity	3	4.83871	0.00619329
Serine-type endopeptidase inhibitor activity	5	8.06452	0.00718728
Protease binding	5	8.06452	0.00718728

## Sheet: Figure 2A
Figure 2A. Supporting data for heatmap
ID	Condition	Target	GPDA	14-3-3 protein beta/alpha	VEGF sR3	Myeloperoxidase	IL-1 R AcP	ERBB1	Protein S	Laminin	FGF-20	sTie-1	AIF1	MEK1	Apo E3	PTP-1B	a2-Antiplasmin	bFGF	Myoglobin	IDUA	ASAHL	Cathepsin S	HTRA2	Antithrombin III	Renin	sE-Selectin	Angiotensinogen	Proteinase-3	Adiponectin	a1-Antitrypsin	CHL1	HGFA	VEGF sR2	a2-Macroglobulin	Angiostatin	Cyclophilin A	41701	Transketolase	Triosephosphate isomerase	PLXC1	ASM3A	TXD12	Calcineurin	SHBG	CATZ	GP1BA	Moesin	sCD163	TCCR
B60	Inactive	Inactive1	46.0186	181.999	5.42054	228.244	89.5685	27.9383	2.80175	5.46696	2.00437	18.6374	17.8919	3.02567	818.654	10.0683	6.54833	2.37302	2.63517	4.35554	40.9967	4.45385	17.7662	275.008	2.17641	17.5478	7.40306	57.7417	532.054	14.3938	58.4326	872.469	4.33916	15.385	8.4462	42.6925	11.4801	5.03823	2.98198	3.07209	60.2567	12.5532	2.33479	13.8012	184.312	2.61333	14.2654	13.8995	16.8951
B35	Inactive	Inactive2	8.51993	5.84219	1.53488	274.369	12.1977	3.68272	2.66777	1.28405	2.22093	3.30565	9.15116	2.54319	5.85382	5.02658	3.01163	2.62458	1.89037	3.58306	2.25914	3.8289	1.88538	3.48007	3.53654	48.5083	2.62292	16.3372	117.636	7.10797	8.14784	5.45847	7.65282	4.82392	2.18272	1.78738	4.52159	8.95847	3.25748	3.9485	18.3422	3.01661	2.92359	4.21262	4.06811	2.83223	3.95349	4.20266	4.10797
B67	Inactive	Inactive3	2.87786	6.3084	1.85802	5.30534	22.7664	3.67328	1.80305	1.51756	1.22595	1.3542	10.8855	1.45038	3.61832	5.86412	2.45191	1.57863	1.1771	3.12672	8.51756	1.71145	1.78473	2.66565	1.65802	3.05344	1.24427	1.6458	422.337	10.7511	4.34656	16.3374	4.43206	187.986	1.9542	1.77252	4.15267	1.88855	1.88855	1.48702	29.6321	5.20916	1.65191	2.3374	3.06565	2.3313	2.69618	4.36489	2.45802
A8	Inactive	Inactive4	5.01428	72.4191	0.530324	65.4141	9.51591	2.81208	1.15311	0.370547	0.225048	0.940984	27.1471	0.359668	6.4108	8.24517	2.07166	0.840359	80.1577	1.35233	2.80256	2.36946	20.5473	3.71227	0.34607	19.1644	0.915828	3.23429	20.0959	2.82159	1.56785	39.7308	1.81534	4.82595	1.86157	0.48749	0.921947	0.254963	0.473212	0.517405	8.70819	21.0076	0.41882	1.00218	10.7894	0.533723	3.4437	3.18534	4.89937
B29	Inactive	Inactive5	4.4689	9.02871	1.86124	105.253	38.7148	3.02201	1.09474	0.625837	0.454545	0.533971	11.3407	0.64689	5.38852	12.267	1.23541	0.876555	0.593301	1.17225	7.16938	0.820096	1.29952	2.15502	0.574163	5.72153	0.748325	0.685167	68.9033	3.48421	3.28995	40.223	2.74067	27.6316	1.27368	0.803828	1.4	0.512919	0.653589	1.30144	20.0938	8.86986	0.804785	1.46029	1.97608	0.877512	2.48325	7.32057	1.3512
A1b	Inactive	Inactive6	6.54825	11.0044	2.7193	46.0439	105.575	40.9079	3.31798	2.13158	1.84868	2.67325	11.9803	2.07675	88.2873	8.94737	4.96711	2.66228	3.44079	4	15.4781	2.5307	9.69518	34.0921	2.22807	228.496	6.25439	22.7281	413.533	18.1404	6.65351	767.601	3.9057	7.7807	27.0965	11.1754	5.64912	7.62939	3.80921	2.28509	55.7675	9.09868	2.16009	6.42544	106.656	2.77632	5.16447	10.8531	24.2829
B17	Inactive	Inactive7	4.06856	37.0918	3.11125	1.22898	25.1087	7.43726	1.52264	0.705045	0.736093	1.21863	13.5162	0.931436	27.238	35.6054	2.94696	1.94567	192.181	1.33247	4.87969	1.13972	2.94437	28.9379	0.769728	90.6378	1.97283	1.01035	47.0944	5.90427	2.40492	194.085	3.21475	3.08797	5.4075	1.1216	2.46572	0.494179	0.868047	1.03752	11.7878	37.8836	0.967658	3.84735	12.1889	1.11384	3.21087	3.9806	2.19017
LN82	Hi.CI	high-CI7	162.134	741.826	4.53806	480.691	69.6748	84.8688	16.1123	4.90576	152.801	4.2646	43.5384	2.58869	864.588	29.4161	13.0562	53.4054	6.9697	20.34	105.235	2.75129	33.0506	188.311	4.06319	51.8145	42.8012	175.37	224.743	46.8773	20.8832	939.05	5.8167	360.802	44.4309	802.528	12.088	23.7509	4.93163	4.29231	64.7062	56.068	2.20436	24.15	38.058	3.2003	10.2827	13.0211	20.946
LN86	LoAI.LoCI	low AI/CI2	15.8492	453.052	3.35432	771.313	61.1883	62.9856	3.16033	7.63618	8.21043	5.02826	40.9083	2.63875	777.316	75.3764	22.518	2.80832	40.4201	117.758	31.6752	25.9353	45.4561	82.5617	2.73253	39.7649	82.0928	542.916	743.889	36.9566	38.6614	647.467	3.40057	69.4335	39.9987	434.293	19.5182	2781.24	527.668	2.38952	34.0211	19.5272	1.4093	18.4905	178.348	2.32785	18.416	7.58993	17.5809
LN93	Hi.CI	high-CI8	12.8491	332.543	3.16854	51.2215	80.4281	79.6568	8.45226	5.34659	90.209	4.73836	9.54468	1.50017	569.786	28.0088	68.3435	5.13761	336.208	208.996	122.932	5.21067	8.25348	10199.4	4.33401	33.6731	359.986	6.66157	422.847	247.373	42.4312	1639.3	2.83724	78.5083	10.423	1495.57	26.6191	1711.6	282.535	1.87054	57.054	184.387	1.72783	190.86	296.215	5.08155	14.2932	6.39653	10.2599
LN76	LoAI.LoCI	low AI/CI4	13.8204	110.454	10.2513	265.886	135.838	26.9079	4.62541	3.6738	3.14565	3.02001	98.4621	1.59842	234.614	163.827	12.7152	3.23639	487.289	45.7329	64.5649	2.82224	17.7082	188.927	2.97115	184.523	22.6873	32.8013	1557.25	32.8944	13.1294	3364.81	7.55002	87.664	6.72871	12.8246	5.92601	10.8539	3.54118	4.10889	493.858	54.544	2.3825	20.3955	35.9888	2.53606	8.68078	22.6361	15.0302
LN88	Hi.CI	high-CI1	13.0303	44.088	11.0331	29.4252	257.017	104.989	155.248	8.00582	6.9252	6.79644	15.6714	0.970264	752.322	26.867	16.4592	7.31147	58.2403	61.5558	150.558	5.42765	15.3633	251.907	21.9957	45.5717	68.4611	9.73942	1076.45	30.5303	16.0653	2046.66	8.41815	339.287	37.6993	70.9657	2.64562	38.8504	7.23942	4.13397	76.3811	42.7115	1.80717	142.241	171.723	5.62232	7.27928	13.7477	14.485
LN98	Hi.CI	high-CI2	4.21531	86.029	5.35533	484.21	643.915	40.7783	69.1064	6.12733	10.4791	6.52284	27.7908	0.926396	752.593	38.1588	12.0981	6.78828	17.5243	42.1595	49.0154	4.01861	25.055	149.144	1.49958	41.9184	223.785	83.8187	1868.79	45.5499	16.5186	2188.23	7.23773	597.201	2.9706	92.5053	2.31387	42.7898	15.4865	4.8456	161.196	21.25	1.29547	139.952	100.276	5.75825	5.478	81.1971	9.93549
LN75	Hi.CI	high-CI3	21.3097	1044.03	16.8837	2435	372.766	56.2866	613.278	8.67488	2.09168	20.0231	253.775	7.85824	5066.95	4369.65	56.4484	5.02696	242.72	28.7327	109.472	25.3891	34.4915	393.132	2.76965	274.596	331.525	1782.84	3714.54	66.4253	26.3444	3158.37	17.8929	3653.66	49.8459	47.8428	14.5724	52.0493	9.68028	10.9129	220.624	92.0108	3.94838	16.3059	68.9368	8.32049	16.6102	21.0593	9.64946
LN96	Hi.CI	high-CI4	21.8179	1242.48	7.8436	74.9695	171.547	90.738	326.462	7.46445	17.4103	21.8856	18.3785	3.04333	1083.98	228.731	237.684	12.346	1559.41	360.01	76.8348	11.6283	15.3656	24503.3	10.8497	95.7312	3447.64	132.593	1107.19	380.626	33.8693	1790.99	10.6026	167.36	69.1875	4635.32	60.826	4624.22	872.112	4.10968	133.47	241.814	4.92552	1356.22	595.623	6.82464	20.4435	11.7908	12.2106
LN79	Hi.CI	high-CI5	21.1935	120.472	9.43557	22.2577	196.447	81.2724	76.7507	4.08022	3.86037	19.8959	14.8501	0.816583	1760.82	554.666	23.767	2.22003	844.232	71.6816	39.6743	8.04289	17.3905	266.125	2.0621	27.2784	517.676	24.2911	884.37	222.432	19.939	1777.82	13.1335	580.485	222.754	126.442	4.04971	159.783	27.788	3.52297	76.1351	29.3207	1.91224	225.417	191.636	5.71249	5.36163	10.4684	11.4869
LN73	LoAI.LoCI	low AI/CI5	18.5329	857.601	16.1502	2235.89	363.063	33.8028	3.01878	3.11737	3.6784	1.5	1110.4	4.05634	1835.3	31.284	9.57981	4.01643	24.4108	10.5	62.4977	8.11972	5.43192	364.157	2.82394	309.261	11.2653	127.303	272.016	21.7136	50.1244	2952.04	10.169	614.169	20.7441	9.45775	14.284	8.17371	3.13146	14.2911	222.845	44.3146	1.93192	6.60563	74.9977	3.80516	12.7512	46.0117	16.4742
LN85	LoAI.LoCI	low AI/CI6	11.25	961.413	6.33767	1663.7	97.2582	38.9506	45.8316	4.73964	26.7654	14.5869	143.996	5.4729	1830.88	102.677	64.64	17.6528	694.017	203.333	101.585	20.4012	22.8215	3950.72	2.49469	124.224	378.067	1000.42	712.887	266.797	19.7131	1172.66	6.50638	204.908	27.3672	1549.38	88.7553	1574.34	334.865	4.47662	139.33	79.6121	2.79224	337.198	927.58	4.27205	8.36477	22.6461	8.55871
LN58	Hi.CI	high-CI9	61.9717	4028.17	46.3644	2158.56	182.138	168.453	642.4	30.5616	33.2612	76.0025	734.971	21.9468	5861.68	67.8453	584.896	15.4992	15.6864	156.872	54.9667	91.589	34.6131	4050.8	19.4468	281.876	1736.95	1925.2	1611.61	676.369	47.1298	3581.95	35.0499	968.652	102.404	5915.63	771.701	5622.42	4758.7	18.3153	219.23	178.981	69.1431	1097.8	706.493	15.0042	17.4958	27.9493	17.9659
LN104	Hi.CI	high-CI6	13.1835	315.748	18.7779	1615.51	191.815	32.5175	61.3237	7.23277	3.85448	27.3526	84.4306	2.33267	2727.08	275.638	46.2388	40.6227	1298.35	47.4359	65.5611	32.0996	31.3487	2179.21	5.73593	60.979	463.262	453.412	1398.74	129.952	23.4898	2769.06	17.2228	664.622	345.043	896.159	5.68265	1208.82	224.687	4.48052	94.1608	53.345	2.50416	299.877	264.103	4.54212	12.4176	19.3656	7.50749
LN70	Hi.AI	high-AI1	60.7688	1056.94	24.3209	358.577	402.213	236.567	511.801	9.91917	59.4667	67.5584	101.219	3.08821	3406.92	220.229	287.985	10.2135	880.481	166.42	82.9678	9.79968	12.4662	4324.11	4.64857	146.429	1242.16	146.028	1714.12	876.126	60.789	3148.86	14.7522	579.589	77.7131	2113.14	98.7375	1898.56	404.881	4.71183	141.844	191.565	9.70568	2024.14	504.496	9.62748	14.2734	19.9016	24.537
LN102	Hi.AI	high-AI2	43.9173	950.46	18.3025	4069.71	843.098	226.347	262.935	12.9461	37.1491	45.4951	124.948	3.72416	7764.41	468.112	302.274	77.1899	1603.2	241.317	83.7486	14.1431	37.7856	13014.3	8.9445	200.452	1618.84	1093.81	3668.06	972.209	71.2459	7596.23	17.8727	779.407	107.913	1894.16	61.8226	2282.56	437.454	9.45865	372.799	185.484	8.21001	1060.92	2246.8	15.7481	36.9478	27.9543	31.2976
LN64	Hi.AI	high-AI3	28.7376	186.173	12.2786	178.569	122.041	161.2	32.1664	6.36126	4.09018	16.4606	24.4983	1.0172	449.257	206.685	7.95972	2.53446	56.4355	308.651	85.8072	3.32728	34.8338	311.964	7.16156	276.85	108.069	34.4139	1128.99	446.383	12.0098	2121.74	6.69463	477.668	90.7495	7.88172	3.39566	5.84464	1.49963	4.02287	135.416	16.0428	0.879902	10.3457	35.0272	9.89582	5.48509	53.1483	19.0474
LN101	Hi.AI	high-AI4	39.886	2132.15	31.4032	1860.35	459.325	214.875	451.586	8.73062	28.875	50.8422	380.307	7.61934	2107.91	81.7543	362.191	13.4175	403.968	367.881	40.2037	83.0237	30.3481	5238.54	216.63	365.721	1435.07	693.179	1824.95	896.396	65.0517	3681.92	15.5154	601.58	97.5357	3879.34	293.452	3401.08	943.808	6.50046	142.814	175.064	16.5673	2059.02	952.648	13.8264	9.15932	41.3864	20.6643
LN95	Hi.AI	high-AI5	68.6273	2046.66	6.31554	16274.4	351.077	175.839	31.6635	16.225	138.875	5.6244	332.178	8.36988	2250.17	119.447	39.061	35.5291	530.882	192.846	189.704	44.7092	73.0267	16527.6	5.03337	210.453	135.41	4164.23	2254.83	190.667	41.6063	1921.33	23.2269	1206.04	15.6911	3310.28	143.146	7821.88	1411.18	20.7054	629.39	140.667	16.8541	36.1535	1174.28	14.9476	82.9075	36.4156	26.9256
LN90	Hi.AI	high-AI6	56.5517	3167.67	28.0184	3093.71	233.38	131.887	125.234	16.7997	7.59329	73.1507	710.066	17.787	3800.26	3272	75.5692	24.0269	352.055	385.352	218.139	62.9948	32.1776	5694.71	4.70949	226.434	763.718	2284.97	2408.61	459.487	34.3033	3894.45	33.4506	2627.68	409.081	4419.74	296.658	4344.1	1493.3	15.4983	224.327	111.871	23.2286	845.947	504.813	8.76712	41.5753	32.2036	31.3935
[truncated: 10 more columns]

## Sheet: Figure 2B
Figure 2B. Supporting data for clincial correaltion heatmap HiAI
Clinical Spearman Correlations for HiAI
Target	41701	14-3-3 protein beta/alpha	14-3-3 protein theta	14-3-3 protein zeta/delta	a1-Antitrypsin	a2-Antiplasmin	a2-Macroglobulin	Adiponectin	AIF1	Angiostatin	Angiotensinogen	Antithrombin III	Apo E2	Apo E3	ASAHL	ASM3A	bFGF	Calcineurin	Cathepsin S	CATZ	CHL1	CNDP1	Cyclophilin A	eIF-4H	ERBB1	FGF-20	GP1BA	GPDA	HGFA	hnRNP A2/B1	HTRA2	IDUA	IL-1 R AcP	IMDH1	Laminin	MEK1	Moesin	Myeloperoxidase	Myoglobin	NRP1	OMD	PLXB2	PLXC1	Protein S	Proteinase-3	PTP-1B	Renin	sCD163	sE-Selectin
AI	0.667426	0.813739	0.761386	0.790856	0.867827	0.758612	0.830728	0.763813	0.750984	0.757918	0.793283	0.803685	0.753411	0.797444	0.626513	0.789123	0.701751	0.622006	0.778028	0.719433	0.625473	0.702097	0.735729	0.729834	0.781148	0.658411	0.857425	0.663612	0.798831	0.719433	0.611258	0.829688	0.739889	0.770053	0.778375	0.619232	0.640035	0.687189	0.629981	0.730875	0.638302	0.726714	0.810619	0.723247	0.775948	0.758612	0.677827	0.786002	0.664305
Endocapillary hypercellularity	0.567804	0.574495	0.490376	0.463611	0.572583	0.253313	0.469346	0.369933	0.619422	0.289637	0.220813	0.485597	0.381404	0.404345	0.203606	0.539127	0.260004	0.487508	0.41486	0.430155	0.426331	0.258093	0.316403	0.442581	0.609863	0.248534	0.629937	0.53148	0.46839	0.509494	0.278167	0.559201	0.354638	0.671997	0.45692	0.567804	0.279122	0.55251	0.100369	0.151032	0.462655	0.335521	0.557289	0.135738	0.486553	0.174929	0.383315	0.692071	0.736042
Neutrophils/Karyorrhexis	0.286302	0.227067	0.348828	0.385027	0.233649	0.174414	0.378445	0.434389	0.223776	-0.019745	0.108597	0.470588	0.464007	0.365282	0.292884	0.503497	0.464007	0.348828	0.227067	0.529823	0.365282	0.365282	0.253394	0.322501	0.434389	0.411353	0.496915	0.381736	0.167832	0.289593	0.503497	0.213904	0.365282	0.121761	0.408063	0.289593	0.503497	0.533114	0.365282	-0.194159	0.23694	0.470588	0.414644	-0.0131633	0.444262	0.177705	0.213904	0.253394	0.15796
Hyaline deposits	0.124145	0.091887	-0.044966	0.251223	0.109482	-0.137831	-0.138808	-0.138808	-0.0166179	-0.308897	-0.161291	-0.0557187	-0.21701	-0.276639	0.0215055	-0.137831	0.0322582	-0.167156	0.024438	0.0742916	-0.069404	0.123168	0.0811343	0.135875	0.187684	0.500491	0.138808	0.121213	-0.384166	0.183774	0.464323	0.203324	-0.333335	-0.0332357	0.0606063	0.0586513	-0.0654939	0.0850444	-0.440862	-0.261976	0.157381	0.259043	-0.0400784	-0.277616	0.151516	-0.447705	0.00293256	0.263931	0.0625614
Interstitial inflammation	-0.0203521	0.107311	0.169292	-0.0286779	0	-0.0379288	0.480124	0.387614	0.175768	0.237749	0.0860337	0.167442	0.146165	0.208146	0.0915843	0.29603	-0.059206	0.251625	0.305281	0.088809	-0.154491	-0.361712	-0.00925094	0.0656816	-0.0351536	-0.39409	0.20167	0.029603	0.185019	0.119337	-0.019427	0.0666067	0.387614	0.136914	0.0712322	0.108236	-0.114712	0.15264	0.368187	0.295105	-0.117487	-0.123037	0.284004	0.188719	0.172992	0.531004	-0.0471798	0.237749	0.186869
Fibrinoid Necrosis	0.749715	0.652769	0.174503	0.484729	0.749715	0.723862	0.342542	0.394246	0.568749	0.484729	0.626916	0.458877	0.458877	0.620453	0.0775567	0.349005	0.478266	0.691547	0.54936	0.639843	0.491192	0.555823	0.646306	0.387783	0.523508	0.336079	0.504118	0.361931	0.555823	0.61399	0.109872	0.562286	0.297301	0.691547	0.555823	0.61399	0.284374	0.452414	0.23267	0.504118	0.691547	0.458877	0.471803	0.517044	0.555823	0.245596	0.297301	0.297301	0.433025
Cellular crescents	0.371256	0.462116	0.436714	0.350739	0.548091	0.404474	0.42499	0.284304	0.409359	0.698547	0.519758	0.46407	0.387865	0.505103	-0.0439645	0.24327	0.336084	0.460162	0.439645	0.295051	0.409359	0.286258	0.400566	0.313614	0.332176	-0.0664353	0.429875	0.358555	0.600848	0.327291	0.0273557	0.438668	0.267695	0.593033	0.40252	0.370279	0.319476	0.308729	0.270626	0.467978	0.379072	0.245224	0.383957	0.3439	0.30189	0.38298	0.548091	0.331199	0.530505
CI	0.219706	0.474927	0.51462	0.512531	0.581124	0.580776	0.677572	0.58182	0.304664	0.641012	0.690107	0.521932	0.567545	0.564759	0.598882	0.449858	0.509398	0.246516	0.519495	0.413646	0.318591	0.503478	0.54735	0.420262	0.529941	0.478757	0.645539	0.341571	0.546654	0.357588	0.423395	0.561974	0.600623	0.30536	0.565804	0.190806	0.416432	0.270541	0.411557	0.778546	0.382657	0.503478	0.533771	0.745468	0.446028	0.623255	0.446376	0.438019	0.227018
Glomerulo-sclerosis	-0.308752	-0.201006	-0.109557	-0.233601	0.00724345	-0.0615694	0.0552313	0.13672	-0.454527	0.16841	0.10503	-0.180181	-0.133098	-0.137626	0.185613	-0.300603	-0.249899	-0.264386	-0.247183	-0.277968	-0.287927	-0.137626	-0.11499	-0.19829	0.160261	-0.104125	0.144869	-0.0389336	-0.0552313	-0.270724	-0.0778671	0.0443662	0.109557	-0.350402	0.113179	-0.332293	-0.194668	-0.362173	-0.253521	0.469919	-0.0407444	-0.104125	-0.187424	0.363078	-0.257143	0.0986921	-0.07334	-0.172032	-0.316901
Fibrous crescents	0.387298	0.387298	0.215166	0.344265	0.258199	0.387298	0.258199	0.0860663	0.344265	0.215166	0.344265	0.0860663	0.301232	0.344265	-0.215166	0.129099	0.129099	0.387298	0.387298	0.215166	0.215166	0.301232	0.387298	0.301232	0.215166	0.172133	0.344265	0.301232	0.258199	0.387298	0.215166	0	-0.0860663	0.387298	0.387298	0.387298	0.172133	0.172133	-0.344265	0.258199	0.258199	0.129099	0.344265	0.387298	0.301232	-0.172133	0.301232	0.0860663	0.301232
Tubular atrophy	-0.332383	-0.123001	0.0262902	-0.13239	-0.0816874	-0.0169008	0.368063	0.187787	-0.230978	0.270414	0.255391	0.0676034	0.160558	0.14084	0.0976494	-0.0967104	0.0694813	-0.0535194	0.0704202	-0.0281681	-0.292948	-0.198116	-0.00751149	-0.0572751	-0.201871	-0.338956	0.123001	-0.235673	0.00563362	-0.162436	-0.103283	-0.0845042	0.261963	-0.14084	-0.00938936	-0.181215	-0.153986	-0.0835653	0.121123	0.41501	-0.169008	-0.11455	0.108917	0.36149	-0.0450689	0.316421	-0.0253513	-0.0225345	-0.196238
Interstitial fibrosis	-0.332383	-0.123001	0.0262902	-0.13239	-0.0816874	-0.0169008	0.368063	0.187787	-0.230978	0.270414	0.255391	0.0676034	0.160558	0.14084	0.0976494	-0.0967104	0.0694813	-0.0535194	0.0704202	-0.0281681	-0.292948	-0.198116	-0.00751149	-0.0572751	-0.201871	-0.338956	0.123001	-0.235673	0.00563362	-0.162436	-0.103283	-0.0845042	0.261963	-0.14084	-0.00938936	-0.181215	-0.153986	-0.0835653	0.121123	0.41501	-0.169008	-0.11455	0.108917	0.36149	-0.0450689	0.316421	-0.0253513	-0.0225345	-0.196238
	41701	14-3-3 protein beta/alpha	14-3-3 protein theta	14-3-3 protein zeta/delta	a1-Antitrypsin	a2-Antiplasmin	a2-Macroglobulin	Adiponectin	AIF1	Angiostatin	Angiotensinogen	Antithrombin III	Apo E2	Apo E3	ASAHL	ASM3A	bFGF	Calcineurin	Cathepsin S	CATZ	CHL1	CNDP1	Cyclophilin A	eIF-4H	ERBB1	FGF-20	GP1BA	GPDA	HGFA	hnRNP A2/B1	HTRA2	IDUA	IL-1 R AcP	IMDH1	Laminin	MEK1	Moesin	Myeloperoxidase	Myoglobin	NRP1	OMD	PLXB2	PLXC1	Protein S	Proteinase-3	PTP-1B	Renin	sCD163	sE-Selectin
SLEDAI	0.623355	0.709312	0.567656	0.608915	0.681118	0.657394	0.640547	0.643985	0.788735	0.503017	0.624387	0.627137	0.621636	0.658426	0.522958	0.799394	0.595849	0.6292	0.6292	0.479293	0.533273	0.588973	0.550121	0.620605	0.521927	0.507486	0.637452	0.518489	0.789423	0.597225	0.389898	0.62198	0.662551	0.821399	0.558372	0.643297	0.494077	0.678367	0.500266	0.573501	0.476542	0.520208	0.779108	0.657738	0.670459	0.596537	0.569031	0.762948	0.735442
rSLEDAI	0.623739	0.731437	0.619529	0.630755	0.713897	0.693199	0.743715	0.73249	0.82791	0.557085	0.651102	0.64163	0.694953	0.723018	0.58094	0.844047	0.61111	0.57217	0.669344	0.529371	0.573573	0.601287	0.576379	0.62409	0.5634	0.52446	0.647945	0.499552	0.850011	0.653908	0.447633	0.641279	0.753889	0.814579	0.620231	0.612864	0.525512	0.695304	0.558839	0.638122	0.486923	0.531476	0.789671	0.682675	0.701618	0.696356	0.50271	0.792829	0.69355
C3 (> 80 mg/dl)	-0.276437	-0.116718	-0.00526547	0.0351031	-0.329969	-0.0991663	0.111452	-0.039491	-0.284335	-0.0798596	0.0465116	-0.0210619	0.0587977	0.00877578	-0.153576	-0.290478	-0.0245722	-0.161474	0.179903	0.0254498	-0.100044	-0.172883	0.0184291	0.0254498	-0.236946	-0.0965336	-0.0491444	-0.212374	-0.393155	-0.0658183	0.0877578	-0.276437	0.0149188	-0.355419	0.00877578	-0.161474	0.0526547	-0.0763493	-0.0105309	0.0421237	-0.22466	-0.000877578	-0.00614305	0.062308	-0.00614305	-0.0342255	-0.0587977	-0.246599	-0.343133
C4 (> 12 mg/dl)	-0.283829	-0.268844	-0.335835	-0.182461	-0.289118	-0.0511244	0.0123404	-0.0361397	-0.356108	-0.0951972	-0.019392	-0.159544	-0.0475986	-0.0617019	-0.141914	-0.427506	-0.0141033	-0.214194	0.143677	0.0766867	-0.0361397	-0.10313	0.0114589	-0.32702	-0.0608205	0.0669907	-0.0740423	-0.285592	-0.35699	-0.1331	-0.0634648	-0.252096	0.152492	-0.468053	0.0855012	-0.317324	-0.172765	-0.209787	-0.019392	0.302339	-0.176291	-0.00440728	-0.09079	0.079331	-0.149848	-0.235349	-0.0387841	-0.29088	-0.503311
urine protein/creatinine ratio	0.131637	0.231681	0.498464	0.0877578	0.191312	0.0579201	0.382624	0.164107	0.400176	0.519526	0.154454	-0.0702062	0.258886	0.384379	-0.3914	0.123738	-0.234313	0.122861	0.386134	-0.0482668	0.310663	-0.238701	-0.0324704	0.200088	0.235191	-0.33348	0.281703	0.258008	0.42387	0.256253	0.123738	0.0421237	0.256253	0.405441	0.30452	0.242212	0.0824923	0.231681	-0.157086	0.298377	0.0965336	-0.218517	0.297499	0.22466	0.186924	0.209741	0.193067	0.329969	0.480035
5-50 rbc/hpf	0.1557	0.175162	0.0778499	0	-0.194625	-0.0778499	0.253012	0.23355	0.506024	-0.486562	-0.175162	-0.0583874	0.253012	0.194625	-0.0389249	0.583874	-0.0778499	0.23355	0.0583874	-0.0389249	0.0194625	-0.116775	-0.0973124	0.116775	-0.214087	-0.0778499	0.0389249	-0.0389249	0.194625	0.194625	-0.0778499	-0.408712	0.272475	0.369787	-0.0389249	0.350325	0	0.350325	-0.1557	-0.23355	-0.194625	-0.175162	0.486562	0.0389249	0.23355	-0.0583874	-0.369787	0.408712	0.330862
>50 rbc/hpf	0.474342	0.421637	0.237171	0.368932	0.579751	0.500694	0.395285	0.500694	0.395285	0.500694	0.447989	0.421637	0.368932	0.447989	0.0790569	0.368932	0.421637	0.474342	0.421637	0.500694	0.474342	0.395285	0.421637	0.289875	0.474342	0.158114	0.474342	0.316228	0.632456	0.395285	0.237171	0.579751	0.447989	0.474342	0.474342	0.395285	0.316228	0.474342	0.263523	0.421637	0.500694	0.395285	0.368932	0.316228	0.421637	0.316228	0.395285	0.34258	0.395285
pyuria	0.186052	0.268742	0.310087	0.0206725	0	0.103362	0.372104	0.103362	0.475466	0.206725	0.0413449	0.124035	0.434122	0.475466	0.227397	0.206725	0.144707	0.268742	0.289414	0	0.124035	-0.186052	-0.0206725	0.248069	-0.268742	-0.330759	-0.124035	-0.0826898	0.227397	0.351432	-0.227397	-0.144707	0.186052	0.516811	0	0.392777	0.124035	0.372104	0.186052	0.144707	-0.0826898	-0.268742	0.372104	0.103362	0.310087	0.372104	-0.248069	0.124035	0.268742
granular casts	-0.0626224	-0.0313112	0	-0.156556	0.344423	-0.0939336	-0.0939336	0.0626224	-0.125245	0.156556	0.0313112	0	-0.187867	-0.0939336	0.0626224	-0.0626224	-0.25049	-0.125245	-0.25049	-0.219179	-0.0626224	-0.0313112	-0.156556	-0.187867	0.407046	0.0626224	0.281801	0.25049	0.0626224	-0.125245	-0.0313112	0.219179	0.0313112	0.0313112	0.0939336	-0.156556	-0.187867	-0.25049	0.0626224	0.0939336	0.187867	0	-0.156556	0.125245	-0.187867	0.156556	0.125245	0.187867	0.187867
hyaline casts	0.291937	0.272475	-0.136237	0.272475	0.0973124	0.253012	-0.175162	-0.116775	0.175162	0.0583874	0.136237	0.0583874	-0.0389249	-0.0778499	0.136237	0.0389249	0.3114	0.369787	0.0973124	0.136237	-0.175162	0.291937	0.369787	0.175162	0.0583874	0.116775	-0.0778499	0.136237	0.0973124	0.0583874	-0.116775	0.214087	-0.253012	0.214087	0.0778499	0.253012	-0.0389249	-0.0778499	-0.0973124	0.214087	0.0973124	0.214087	0.0583874	0.214087	0.116775	-0.194625	0.369787	-0.0389249	0.175162
Serum creatinine	-0.449123	-0.44386	-0.329825	-0.512281	-0.219298	-0.0789474	0.0280702	0.235088	-0.387719	0.145614	0.0982456	-0.17193	-0.182456	-0.0859649	-0.0842105	-0.119298	-0.175439	-0.236842	-0.0894737	-0.177193	-0.322807	-0.275439	-0.201754	-0.396491	-0.414035	-0.540351	-0.214035	-0.554386	0.124561	-0.338596	-0.270175	-0.121053	0.22807	-0.352632	-0.147368	-0.440351	-0.226316	-0.257895	0.307018	0.315789	-0.315789	-0.326316	-0.229825	0.135088	-0.294737	0.384211	-0.24386	-0.22807	-0.45614
GFR[ml/1.73m2/min.]	0.344011	0.366828	0.202721	0.467749	0.432646	0.180781	-0.11233	-0.122861	0.150943	0.00438789	0.122861	0.401053	0.0833699	0.0114085	0.118473	0.0842475	0.230803	0.16674	-0.0122861	0.285213	0.327337	0.413339	0.22115	0.315928	0.525669	0.495832	0.360685	0.463361	-0.0201843	0.150943	0.218517	0.44581	-0.0719614	0.256253	0.123738	0.272927	0.213251	0.148311	0.0315928	-0.265029	0.491444	0.483545	0.0552874	-0.0078982	0.155331	-0.178148	0.47828	0.235191	0.441422
Clinical p-values for HiAI
Target	41701	14-3-3 protein beta/alpha	14-3-3 protein theta	14-3-3 protein zeta/delta	a1-Antitrypsin	a2-Antiplasmin	a2-Macroglobulin	Adiponectin	AIF1	Angiostatin	Angiotensinogen	Antithrombin III	Apo E2	Apo E3	ASAHL	ASM3A	bFGF	Calcineurin	Cathepsin S	CATZ	CHL1	CNDP1	Cyclophilin A	eIF-4H	ERBB1	FGF-20	GP1BA	GPDA	HGFA	hnRNP A2/B1	HTRA2	IDUA	IL-1 R AcP	IMDH1	Laminin	MEK1	Moesin	Myeloperoxidase	Myoglobin	NRP1	OMD	PLXB2	PLXC1	Protein S	Proteinase-3	PTP-1B	Renin	sCD163	sE-Selectin
AI	0.000195546	4.29545e-07	6.26477e-06	1.51971e-06	9.40392e-09	7.08468e-06	1.49666e-07	5.61802e-06	9.85514e-06	7.30406e-06	1.33908e-06	7.63577e-07	8.88395e-06	1.07374e-06	0.000616272	1.6618e-06	6.47092e-05	0.00069258	2.8896e-06	3.44294e-05	0.0006332	6.39411e-05	1.84397e-05	2.32296e-05	2.48115e-06	0.000255522	2.20657e-08	0.000219214	9.9642e-07	3.44294e-05	0.000908449	1.60168e-07	1.56094e-05	4.21999e-06	2.84142e-06	0.000743509	0.000429433	0.000105315	0.000562654	2.23116e-05	0.000450216	2.61882e-05	5.15359e-07	2.98639e-05	3.19433e-06	7.08468e-06	0.000142002	1.94788e-06	0.000214733
Endocapillary hypercellularity	0.0112144	0.0100915	0.0330418	0.0455792	0.0104026	0.295378	0.0426274	0.119012	0.00467954	0.22906	0.363645	0.0350569	0.10713	0.0859679	0.403122	0.0172193	0.282366	0.0342398	0.0773688	0.0660197	0.0687321	0.286047	0.186919	0.0577554	0.00556266	0.304892	0.00384448	0.01919	0.0431089	0.0258655	0.24886	0.0128036	0.136274	0.00162496	0.0492177	0.0112144	0.24717	0.0141606	0.682662	0.537105	0.046086	0.160226	0.0131802	0.579528	0.0346465	0.473814	0.105236	0.00102636	0.000327365
Neutrophils/Karyorrhexis	0.234709	0.34986	0.143271	0.103561	0.335686	0.475139	0.11011	0.0631099	0.357075	0.936054	0.658098	0.042008	0.0453707	0.124087	0.223647	0.0279704	0.0453707	0.143271	0.34986	0.0196395	0.124087	0.124087	0.295219	0.1781	0.0631099	0.0801626	0.0304321	0.106799	0.492212	0.229135	0.0279704	0.379224	0.124087	0.619496	0.0828514	0.229135	0.0279704	0.0187545	0.124087	0.425749	0.328726	0.042008	0.0775387	0.957346	0.0567007	0.466715	0.379224	0.295219	0.518369
Hyaline deposits	0.6126	0.708309	0.854965	0.299516	0.655475	0.57364	0.570898	0.570898	0.946166	0.198169	0.509471	0.820767	0.372174	0.251577	0.930365	0.57364	0.895698	0.493982	0.920896	0.762452	0.777693	0.615423	0.741255	0.57914	0.441637	0.0290745	0.570898	0.621085	0.104401	0.451378	0.0452047	0.403788	0.163137	0.892554	0.80532	0.811491	0.789942	0.729221	0.0588495	0.278602	0.519923	0.284214	0.870595	0.249837	0.535787	0.0545854	0.990494	0.274899	0.79916
Interstitial inflammation	0.934092	0.661917	0.488399	0.907224	1	0.877485	0.0374799	0.101066	0.471664	0.327027	0.726186	0.493234	0.55045	0.392487	0.70923	0.218481	0.809739	0.298717	0.203745	0.717692	0.527713	0.128086	0.970017	0.789353	0.886392	0.0950106	0.407705	0.904244	0.448265	0.626535	0.937082	0.786451	0.101066	0.576216	0.771982	0.65917	0.640057	0.532728	0.120899	0.219992	0.631931	0.6158	0.238653	0.439077	0.478801	0.0193183	0.847902	0.327027	0.443659
Fibrinoid Necrosis	0.000219256	0.00244725	0.474911	0.0354326	0.000219256	0.000458789	0.151116	0.0948676	0.01105	0.0354326	0.00407071	0.0481312	0.0481312	0.00459161	0.752316	0.143053	0.038331	0.00103921	0.014838	0.00317408	0.0327069	0.013475	0.00279114	0.100904	0.0214306	0.159488	0.0277462	0.127837	0.013475	0.00516602	0.654321	0.0122142	0.216417	0.00103921	0.013475	0.00516602	0.238014	0.0517896	0.337772	0.0277462	0.00103921	0.0481312	0.0414089	0.0233945	0.013475	0.310829	0.216417	0.216417	0.0640367
Cellular crescents	0.117596	0.0463737	0.0615538	0.140942	0.0151181	0.0858589	0.0697025	0.238135	0.0817847	0.00087822	0.0225533	0.0453374	0.100826	0.0273938	0.858163	0.315579	0.159481	0.047428	0.0596334	0.22008	0.0817847	0.234784	0.0892238	0.191048	0.164694	0.786989	0.066215	0.131696	0.00651612	0.171374	0.911485	0.0602685	0.267855	0.00744692	0.0875295	0.118641	0.18244	0.198426	0.26245	0.043318	0.109474	0.311586	0.104606	0.149396	0.209069	0.105567	0.0151181	0.166016	0.0194535
CI	0.28084	0.0142178	0.00714736	0.00742579	0.00185043	0.00186497	0.000143144	0.00182166	0.130197	0.000418095	9.57333e-05	0.00624084	0.00249488	0.00264847	0.00122708	0.0211186	0.00786045	0.224742	0.00653159	0.0356773	0.11268	0.00873971	0.00380349	0.0325455	0.00536101	0.01335	0.000368898	0.0876695	0.00385742	0.0728914	0.0311409	0.00281006	0.00117713	0.129277	0.00258995	0.350462	0.0343306	0.181308	0.0367148	2.81786e-06	0.0536841	0.00873971	0.00497875	1.24225e-05	0.02238	0.000670664	0.0222629	0.0252157	0.264731
Glomerulo-sclerosis	0.19839	0.409284	0.655253	0.335786	0.976522	0.802284	0.82231	0.57676	0.0505712	0.4907	0.668708	0.460426	0.58699	0.574215	0.446782	0.211112	0.302155	0.274041	0.307613	0.249213	0.231945	0.574215	0.63924	0.415774	0.512213	0.671411	0.554028	0.874263	0.82231	0.26227	0.751355	0.85688	0.655253	0.141351	0.644561	0.164537	0.424513	0.127564	0.294969	0.0423409	0.868463	0.671411	0.44228	0.126545	0.287888	0.687708	0.765413	0.481283	0.186187
Fibrous crescents	0.101368	0.101368	0.376351	0.148936	0.285842	0.101368	0.285842	0.726086	0.148936	0.376351	0.148936	0.726086	0.210111	0.148936	0.376351	0.598373	0.598373	0.101368	0.101368	0.376351	0.376351	0.210111	0.101368	0.210111	0.376351	0.481023	0.148936	0.210111	0.285842	0.101368	0.376351	1	0.726086	0.101368	0.101368	0.101368	0.481023	0.481023	0.148936	0.285842	0.285842	0.598373	0.148936	0.101368	0.210111	0.481023	0.210111	0.726086	0.210111
Tubular atrophy	0.164415	0.615906	0.91492	0.589	0.739549	0.945251	0.121035	0.441381	0.341396	0.262839	0.2913	0.783327	0.511422	0.565216	0.690851	0.693686	0.777451	0.827738	0.774517	0.908867	0.223541	0.416192	0.975653	0.815841	0.407228	0.155723	0.615906	0.331395	0.981739	0.506429	0.673927	0.73088	0.278626	0.565216	0.969569	0.457814	0.52908	0.733766	0.621346	0.0772512	0.489139	0.640531	0.657151	0.128337	0.854636	0.186891	0.917949	0.927041	0.420714
Interstitial fibrosis	0.164415	0.615906	0.91492	0.589	0.739549	0.945251	0.121035	0.441381	0.341396	0.262839	0.2913	0.783327	0.511422	0.565216	0.690851	0.693686	0.777451	0.827738	0.774517	0.908867	0.223541	0.416192	0.975653	0.815841	0.407228	0.155723	0.615906	0.331395	0.981739	0.506429	0.673927	0.73088	0.278626	0.565216	0.969569	0.457814	0.52908	0.733766	0.621346	0.0772512	0.489139	0.640531	0.657151	0.128337	0.854636	0.186891	0.917949	0.927041	0.420714
	41701	14-3-3 protein beta/alpha	14-3-3 protein theta	14-3-3 protein zeta/delta	a1-Antitrypsin	a2-Antiplasmin	a2-Macroglobulin	Adiponectin	AIF1	Angiostatin	Angiotensinogen	Antithrombin III	Apo E2	Apo E3	ASAHL	ASM3A	bFGF	Calcineurin	Cathepsin S	CATZ	CHL1	CNDP1	Cyclophilin A	eIF-4H	ERBB1	FGF-20	GP1BA	GPDA	HGFA	hnRNP A2/B1	HTRA2	IDUA	IL-1 R AcP	IMDH1	Laminin	MEK1	Moesin	Myeloperoxidase	Myoglobin	NRP1	OMD	PLXB2	PLXC1	Protein S	Proteinase-3	PTP-1B	Renin	sCD163	sE-Selectin
SLEDAI	0.000668922	4.96829e-05	0.00248893	0.000962572	0.000127995	0.000263208	0.000423466	0.000385182	1.69513e-06	0.00881164	0.000651312	0.000606307	0.000699192	0.000255415	0.00612173	9.6647e-07	0.00131845	0.000574352	0.000574352	0.0132323	0.00502705	0.00154766	0.00359522	0.000717919	0.00624147	0.00813587	0.000460717	0.00665491	1.63636e-06	0.00127631	0.0489482	0.000693045	0.000226226	2.70704e-07	0.0030314	0.000392588	0.0103044	0.000139614	0.00925034	0.00219185	0.0138464	0.0064454	2.74183e-06	0.000260587	0.000178351	0.00129723	0.0024161	5.84108e-06	1.86502e-05
rSLEDAI	0.00066233	2.18286e-05	0.000737913	0.000551251	4.21579e-05	8.64264e-05	1.33548e-05	2.095e-05	1.79674e-07	0.00311405	0.000315416	0.00041106	8.15103e-05	3.01222e-05	0.0018581	6.02032e-08	0.000911797	0.00225668	0.000184513	0.00541991	0.00218838	0.00115854	0.00205707	0.000656347	0.00272633	0.00595092	0.000344868	0.00936709	3.89487e-08	0.000291107	0.0218442	0.000415042	8.70312e-06	4.08769e-07	0.000724819	0.000872904	0.00583359	8.05573e-05	0.00300191	0.000452422	0.0116454	0.0052049	1.61558e-06	0.000121803	6.50043e-05	7.77569e-05	0.00885972	1.37136e-06	8.54228e-05
C3 (> 80 mg/dl)	0.251937	0.634178	0.982932	0.886554	0.16769	0.68628	0.64965	0.872477	0.238081	0.745191	0.850032	0.931798	0.811028	0.971556	0.530189	0.22765	0.920463	0.508983	0.461129	0.917631	0.68364	0.479084	0.940308	0.917631	0.328713	0.69422	0.841643	0.382723	0.0958681	0.788924	0.720906	0.251937	0.951664	0.135353	0.971556	0.508983	0.830483	0.75606	0.965871	0.864048	0.355129	0.997155	0.980088	0.799958	0.980088	0.889373	0.811028	0.308794	0.150366
C4 (> 12 mg/dl)	0.238955	0.265728	0.15981	0.454673	0.229935	0.835344	0.960011	0.883225	0.134543	0.698263	0.937195	0.514129	0.846567	0.801867	0.562224	0.0678897	0.954303	0.378562	0.557327	0.755013	0.883225	0.674383	0.962865	0.17175	0.804645	0.785247	0.763227	0.235923	0.133513	0.586986	0.796317	0.297783	0.533131	0.0432798	0.727819	0.185568	0.479387	0.388682	0.937195	0.208357	0.470324	0.985713	0.711649	0.746824	0.540339	0.33208	0.874743	0.226977	0.0280375
urine protein/creatinine ratio	0.59114	0.339889	0.029838	0.720906	0.432697	0.813801	0.105918	0.502005	0.0895649	0.0226243	0.527813	0.775186	0.284517	0.104193	0.097493	0.613774	0.334273	0.61631	0.102488	0.844438	0.195482	0.325036	0.895016	0.411472	0.332414	0.162943	0.242644	0.286211	0.0705212	0.289618	0.613774	0.864048	0.289618	0.0850404	0.204932	0.317756	0.737069	0.339889	0.520714	0.214679	0.69422	0.36878	0.216096	0.355129	0.443521	0.388787	0.428407	0.16769	0.0375201
5-50 rbc/hpf	0.524447	0.473217	0.751408	1	0.424618	0.751408	0.295972	0.335896	0.0270675	0.0346425	0.473217	0.812324	0.295972	0.424618	0.874291	0.00867225	0.751408	0.335896	0.812324	0.874291	0.936967	0.634012	0.691868	0.634012	0.378805	0.751408	0.874291	0.874291	0.424618	0.424618	0.751408	0.0823156	0.259076	0.119169	0.874291	0.141445	1	0.141445	0.524447	0.335896	0.424618	0.473217	0.0346425	0.874291	0.335896	0.812324	0.119169	0.0823156	0.166474
>50 rbc/hpf	0.0401781	0.0721746	0.32824	0.120091	0.00927482	0.0289989	0.0939229	0.0289989	0.0939229	0.0289989	0.0544132	0.0721746	0.120091	0.0544132	0.747672	0.120091	0.0721746	0.0401781	0.0721746	0.0289989	0.0401781	0.0939229	0.0721746	0.22866	0.0401781	0.517956	0.0401781	0.187176	0.00366391	0.0939229	0.32824	0.00927482	0.0544132	0.0401781	0.0401781	0.0939229	0.187176	0.0401781	0.275668	0.0721746	0.0289989	0.0939229	0.120091	0.187176	0.0721746	0.187176	0.0939229	0.151068	0.0939229
pyuria	0.445689	0.265917	0.196356	0.933056	1	0.67369	0.116694	0.67369	0.0396418	0.3958	0.86654	0.612919	0.0632909	0.0396418	0.349142	0.3958	0.554475	0.265917	0.229435	1	0.612919	0.445689	0.933056	0.305825	0.265917	0.166613	0.612919	0.736461	0.349142	0.140105	0.349142	0.554475	0.445689	0.0234679	1	0.0962166	0.612919	0.116694	0.445689	0.554475	0.736461	0.265917	0.116694	0.67369	0.196356	0.116694	0.305825	0.612919	0.265917
granular casts	0.798968	0.898745	1	0.52214	0.148737	0.702092	0.702092	0.798968	0.609431	0.52214	0.898745	1	0.441183	0.702092	0.798968	0.798968	0.300976	0.609431	0.300976	0.367296	0.798968	0.898745	0.52214	0.441183	0.0836954	0.798968	0.242473	0.300976	0.798968	0.609431	0.898745	0.367296	0.898745	0.898745	0.702092	0.52214	0.441183	0.300976	0.798968	0.702092	0.441183	1	0.52214	0.609431	0.441183	0.52214	0.609431	0.441183	0.441183
hyaline casts	0.225217	0.259076	0.57812	0.259076	0.691868	0.295972	0.473217	0.634012	0.473217	0.812324	0.57812	0.812324	0.874291	0.751408	0.57812	0.874291	0.194369	0.119169	0.691868	0.57812	0.473217	0.225217	0.119169	0.473217	0.812324	0.634012	0.751408	0.57812	0.691868	0.812324	0.634012	0.378805	0.295972	0.378805	0.751408	0.295972	0.874291	0.751408	0.691868	0.378805	0.691868	0.378805	0.812324	0.378805	0.634012	0.424618	0.119169	0.874291	0.473217
Serum creatinine	0.0537317	0.0569517	0.167887	0.0249308	0.367028	0.748011	0.909182	0.332632	0.100965	0.55197	0.689053	0.481548	0.454686	0.726397	0.731783	0.626648	0.472508	0.328931	0.715663	0.46802	0.177665	0.253724	0.407505	0.0928338	0.0780195	0.0169195	0.378924	0.013769	0.6114	0.15619	0.263276	0.621549	0.347678	0.138663	0.547136	0.0591779	0.3515	0.28643	0.201054	0.187821	0.187821	0.172729	0.34388	0.581362	0.220595	0.104358	0.314372	0.347678	0.0496554
GFR[ml/1.73m2/min.]	0.149257	0.122384	0.405215	0.0434343	0.0642958	0.458909	0.647062	0.61631	0.537347	0.985776	0.61631	0.0887989	0.734368	0.963028	0.629053	0.731669	0.341773	0.495074	0.960186	0.236573	0.171311	0.0785715	0.362894	0.187617	0.0208036	0.030853	0.129253	0.0457112	0.934634	0.537347	0.36878	0.0557422	0.769708	0.289618	0.613774	0.258255	0.380714	0.544548	0.897839	0.272833	0.0326043	0.0359504	0.822133	0.9744	0.525441	0.465585	0.0383246	0.332414	0.0584917
[truncated: 8 more columns]

## Sheet: Figure 3A
Figure 3A. Supporting Data
Protein-Protein Correaltion Matrix for HiAI
Target	GPDA	14-3-3 protein beta/alpha	VEGF sR3	Myeloperoxidase	IL-1 R AcP	ERBB1	Protein S	Laminin	FGF-20	sTie-1	AIF1	MEK1	Apo E3	PTP-1B	a2-Antiplasmin	bFGF	Myoglobin	IDUA	ASAHL	Cathepsin S	HTRA2	Antithrombin III	Renin	sE-Selectin	Angiotensinogen	Proteinase-3	Adiponectin	a1-Antitrypsin	CHL1	HGFA	VEGF sR2	a2-Macroglobulin	Angiostatin	Cyclophilin A	41701	Transketolase	Triosephosphate isomerase	PLXC1	ASM3A	TXD12	Calcineurin	SHBG	CATZ	GP1BA	Moesin	sCD163	TCCR	IMDH1	Apo E2
GPDA	1	0.453075	0.298992	0.296265	0.122507	0.484587	0.217111	0.421528	0.763754	0.346644	0.20097	0.355829	0.311504	0.066189	0.279325	0.590374	0.022154	0.199527	0.426418	0.277405	0.459748	0.164273	0.0844791	0.179316	0.150768	0.341856	0.173797	0.302181	0.379726	0.22602	0.361205	0.205235	0.163965	0.380849	0.315483	0.323198	0.301573	0.381665	0.240513	0.311013	0.33185	0.245662	0.239879	0.369305	0.377304	0.0858368	0.570162	0.263021	0.367349
14-3-3 protein beta/alpha	0.453075	1	0.813866	0.449686	0.267381	0.600392	0.624742	0.886199	0.28332	0.77969	0.698282	0.952875	0.645621	0.334143	0.736266	0.309716	0.127941	0.595339	0.484712	0.898729	0.494324	0.405216	0.319472	0.603909	0.526905	0.71986	0.472955	0.594412	0.527787	0.490263	0.882801	0.521096	0.414087	0.90423	0.905947	0.802386	0.880966	0.806222	0.425755	0.639982	0.880017	0.573679	0.485936	0.717408	0.54204	0.277968	0.529293	0.889127	0.53401
VEGF sR3	0.298992	0.813866	1	0.135243	0.422557	0.657644	0.767312	0.799282	0.00183621	0.890626	0.648045	0.783969	0.731266	0.298571	0.812704	0.250935	0.204504	0.478622	0.290752	0.813888	0.292783	0.13135	0.430025	0.671284	0.506114	0.395424	0.541417	0.720813	0.574613	0.692116	0.833845	0.479819	0.520209	0.69627	0.824776	0.479171	0.737367	0.623255	0.302378	0.554733	0.800541	0.685768	0.397679	0.714446	0.202573	0.356729	0.469231	0.811256	0.570008
Myeloperoxidase	0.296265	0.449686	0.135243	1	0.344848	0.396077	0.0599469	0.465571	0.531848	0.0956507	0.335126	0.372006	0.350222	0.124247	0.0984374	0.434984	0.178275	0.248589	0.542515	0.401602	0.738115	0.480395	0.0311887	0.344311	0.0200875	0.886304	0.449805	0.157381	0.318264	0.266324	0.501297	0.362809	0.0623337	0.380416	0.23398	0.70148	0.321767	0.743387	0.763628	0.306679	0.282013	0.0182156	0.534425	0.575968	0.92058	0.276857	0.442972	0.142256	0.465192
IL-1 R AcP	0.122507	0.267381	0.422557	0.344848	1	0.602441	0.446953	0.373327	0.116393	0.407861	0.272683	0.158852	0.66745	0.200437	0.403423	0.507337	0.426188	0.314542	0.293165	0.240694	0.365116	0.31157	0.267478	0.428212	0.353644	0.303017	0.770914	0.572314	0.596148	0.812234	0.417168	0.387925	0.154582	0.241977	0.132191	0.237992	0.0937226	0.436582	0.51239	0.441867	0.138235	0.460057	0.654817	0.674651	0.373963	0.649294	0.512815	0.0895191	0.718421
ERBB1	0.484587	0.600392	0.657644	0.396077	0.602441	1	0.602321	0.671657	0.426211	0.721995	0.256069	0.428418	0.634742	0.0839684	0.696608	0.478053	0.391872	0.711077	0.480598	0.533351	0.5261	0.469419	0.424214	0.552358	0.53534	0.44445	0.60472	0.892375	0.703982	0.696565	0.593639	0.284996	0.289104	0.636685	0.500126	0.600322	0.463301	0.487985	0.442433	0.711221	0.481674	0.743008	0.69285	0.895904	0.499345	0.360362	0.761506	0.352316	0.556314
Protein S	0.217111	0.624742	0.767312	0.0599469	0.446953	0.602321	1	0.637266	0.0374065	0.727667	0.305898	0.565601	0.702188	0.417041	0.812289	0.127941	0.274106	0.370852	0.163935	0.586884	0.213809	0.26765	0.377361	0.515819	0.648172	0.317332	0.623177	0.658608	0.501233	0.540222	0.614854	0.539198	0.170743	0.591945	0.615772	0.392224	0.562515	0.414352	0.186316	0.666615	0.607665	0.717391	0.361667	0.659553	0.115214	0.1559	0.263556	0.521486	0.635844
Laminin	0.421528	0.886199	0.799282	0.465571	0.373327	0.671657	0.637266	1	0.286959	0.761432	0.519766	0.867518	0.736579	0.249719	0.746935	0.387266	0.174497	0.494732	0.505202	0.798687	0.605349	0.379656	0.130547	0.478422	0.483515	0.705439	0.58654	0.590676	0.547195	0.581408	0.883337	0.475207	0.385644	0.801625	0.866234	0.769557	0.90282	0.782878	0.484536	0.598387	0.897744	0.474698	0.532617	0.796997	0.574851	0.310355	0.569016	0.804022	0.627202
FGF-20	0.763754	0.28332	0.00183621	0.531848	0.116393	0.426211	0.0374065	0.286959	1	0.0398265	0.0232244	0.132799	0.135333	-0.145339	0.151249	0.537723	0.0921687	0.193932	0.487621	0.135684	0.471061	0.405259	0.0296923	0.0308581	0.0619141	0.419775	0.0916771	0.19653	0.310899	0.0810025	0.159884	0.0302042	-0.11387	0.326684	0.140408	0.441551	0.19278	0.318174	0.352838	0.431264	0.161857	0.120491	0.325919	0.352832	0.531753	0.0374208	0.397326	-0.0175791	0.246082
sTie-1	0.346644	0.77969	0.890626	0.0956507	0.407861	0.721995	0.727667	0.761432	0.0398265	1	0.436086	0.734618	0.740248	0.335375	0.798052	0.320659	0.354479	0.599338	0.325781	0.719158	0.266084	0.257637	0.322991	0.473945	0.605241	0.378631	0.553474	0.828969	0.612518	0.652539	0.80296	0.445163	0.609392	0.747604	0.745789	0.523144	0.663981	0.486642	0.200849	0.626195	0.7143	0.804185	0.49865	0.692232	0.267925	0.225317	0.549698	0.743418	0.524335
AIF1	0.20097	0.698282	0.648045	0.335126	0.272683	0.256069	0.305898	0.519766	0.0232244	0.436086	1	0.700974	0.455286	0.278599	0.363089	0.0936724	-0.10406	0.232987	0.324421	0.594423	0.186842	0.0686457	0.178783	0.673011	0.148944	0.461486	0.239354	0.250986	0.43281	0.427366	0.636868	0.451572	0.282579	0.461551	0.582169	0.393508	0.530268	0.79327	0.380762	0.265058	0.565713	0.228937	0.191978	0.389111	0.333948	0.404722	0.372566	0.698584	0.431885
MEK1	0.355829	0.952875	0.783969	0.372006	0.158852	0.428418	0.565601	0.867518	0.132799	0.734618	0.700974	1	0.625958	0.436979	0.628991	0.209024	-0.0272356	0.436301	0.436978	0.866177	0.419301	0.215071	0.185672	0.559217	0.360994	0.704653	0.443397	0.438265	0.392586	0.416514	0.88093	0.585033	0.428189	0.782502	0.903854	0.675228	0.875225	0.793786	0.357871	0.453967	0.896007	0.392939	0.350275	0.597989	0.45688	0.222443	0.439049	0.955317	0.502951
Apo E3	0.311504	0.645621	0.731266	0.350222	0.66745	0.634742	0.702188	0.736579	0.135333	0.740248	0.455286	0.625958	1	0.470935	0.675494	0.614492	0.479476	0.373039	0.380514	0.555884	0.458629	0.325509	0.0864232	0.503887	0.487476	0.555621	0.807532	0.686244	0.641713	0.840515	0.774959	0.627451	0.43373	0.532226	0.540715	0.453343	0.529551	0.648391	0.455786	0.592605	0.570858	0.504982	0.7155	0.759864	0.45608	0.239869	0.526569	0.550443	0.925754
PTP-1B	0.066189	0.334143	0.298571	0.124247	0.200437	0.0839684	0.417041	0.249719	-0.145339	0.335375	0.278599	0.436979	0.470935	1	-0.0111688	0.0514894	0.0563442	0.187252	0.459165	0.268413	0.229486	0.00124627	-0.0710761	0.333324	0.0628922	0.429574	0.626206	0.0655574	0.0577396	0.32566	0.481254	0.933087	0.439766	0.132875	0.100837	0.0785823	0.0562964	0.374392	0.182447	0.133152	0.104417	0.0378835	0.0053037	0.207614	0.240937	0.076239	0.179967	0.350617	0.548494
a2-Antiplasmin	0.279325	0.736266	0.812704	0.0984374	0.403423	0.696608	0.812289	0.746935	0.151249	0.798052	0.363089	0.628991	0.675494	-0.0111688	1	0.300708	0.3545	0.518079	0.0607764	0.697262	0.21782	0.422433	0.451636	0.476853	0.765485	0.287219	0.422214	0.828158	0.629998	0.581266	0.624978	0.155083	0.182622	0.797688	0.816336	0.587042	0.780604	0.424253	0.215829	0.76858	0.792047	0.823634	0.594263	0.730245	0.178327	0.153934	0.372175	0.636274	0.484547
bFGF	0.590374	0.309716	0.250935	0.434984	0.507337	0.478053	0.127941	0.387266	0.537723	0.320659	0.0936724	0.209024	0.614492	0.0514894	0.300708	1	0.549452	0.282002	0.409403	0.229216	0.525038	0.415903	0.0265002	0.144524	0.288798	0.404873	0.484691	0.440271	0.414888	0.599274	0.406759	0.195309	0.352241	0.339847	0.144506	0.355521	0.174917	0.365684	0.415102	0.405946	0.171403	0.253946	0.719812	0.503087	0.516142	0.134782	0.52476	0.105144	0.631739
Myoglobin	0.022154	0.127941	0.204504	0.178275	0.426188	0.391872	0.274106	0.174497	0.0921687	0.354479	-0.10406	-0.0272356	0.479476	0.0563442	0.3545	0.549452	1	0.4621	0.215974	0.082011	0.193214	0.675175	0.0311027	0.0521056	0.675323	0.136373	0.451387	0.521164	0.384064	0.546237	0.286282	0.0769655	0.427062	0.37409	-0.0251743	0.347355	0.0338169	0.0749139	0.317522	0.612478	-0.0281775	0.513916	0.633076	0.386355	0.313905	-0.0279174	0.230128	-0.0994362	0.424315
IDUA	0.199527	0.595339	0.478622	0.248589	0.314542	0.711077	0.370852	0.494732	0.193932	0.599338	0.232987	0.436301	0.373039	0.187252	0.518079	0.282002	0.4621	1	0.527238	0.540234	0.401883	0.661574	0.433944	0.468731	0.66214	0.379025	0.437704	0.740496	0.494181	0.50141	0.479511	0.248102	0.420973	0.742356	0.424437	0.658231	0.396064	0.337779	0.300245	0.708255	0.333982	0.665923	0.579782	0.66739	0.428322	0.321916	0.535528	0.387705	0.284524
ASAHL	0.426418	0.484712	0.290752	0.542515	0.293165	0.480598	0.163935	0.505202	0.487621	0.325781	0.324421	0.436978	0.380514	0.459165	0.0607764	0.409403	0.215974	0.527238	1	0.31969	0.53782	0.429173	-0.0613356	0.28847	0.132578	0.639715	0.516837	0.24166	0.315147	0.429446	0.544842	0.568686	0.398416	0.432536	0.201631	0.505189	0.226709	0.592508	0.537687	0.439645	0.204008	0.140467	0.352443	0.485641	0.683672	0.28023	0.573929	0.304324	0.489087
Cathepsin S	0.277405	0.898729	0.813888	0.401602	0.240694	0.533351	0.586884	0.798687	0.135684	0.719158	0.594423	0.866177	0.555884	0.268413	0.697262	0.229216	0.082011	0.540234	0.31969	1	0.526949	0.244698	0.565732	0.585336	0.412686	0.654337	0.446894	0.548675	0.482276	0.433213	0.809108	0.454737	0.461679	0.802787	0.871461	0.734724	0.815568	0.671877	0.320287	0.500136	0.817543	0.547871	0.433135	0.676466	0.419113	0.272314	0.399892	0.815203	0.437031
HTRA2	0.459748	0.494324	0.292783	0.738115	0.365116	0.5261	0.213809	0.605349	0.471061	0.266084	0.186842	0.419301	0.458629	0.229486	0.21782	0.525038	0.193214	0.401883	0.53782	0.526949	1	0.336248	0.121966	0.353145	0.117932	0.77642	0.590478	0.285778	0.36731	0.387772	0.520178	0.43482	0.256584	0.406956	0.316208	0.649673	0.392906	0.597613	0.612991	0.285107	0.338422	0.0981155	0.498154	0.630265	0.746273	0.380027	0.568176	0.236837	0.551065
Antithrombin III	0.164273	0.405216	0.13135	0.480395	0.31157	0.469419	0.26765	0.379656	0.405259	0.257637	0.0686457	0.215071	0.325509	0.00124627	0.422433	0.415903	0.675175	0.661574	0.429173	0.244698	0.336248	1	0.0924635	0.158057	0.751891	0.42928	0.354937	0.457787	0.451214	0.352096	0.335028	0.0868939	0.0996284	0.677219	0.205923	0.732918	0.318805	0.347991	0.440758	0.8072	0.202922	0.473518	0.646086	0.529647	0.635226	0.0452459	0.342652	0.0705676	0.349466
Renin	0.0844791	0.319472	0.430025	0.0311887	0.267478	0.424214	0.377361	0.130547	0.0296923	0.322991	0.178783	0.185672	0.0864232	-0.0710761	0.451636	0.0265002	0.0311027	0.433944	-0.0613356	0.565732	0.121966	0.0924635	1	0.454878	0.292203	0.048321	0.162842	0.482982	0.385115	0.247192	0.160006	0.0167432	0.072006	0.36596	0.334947	0.232174	0.172054	0.061445	0.0121449	0.322142	0.207014	0.584686	0.272502	0.401993	-0.0482127	0.227066	0.173528	0.183186	0.0612475
sE-Selectin	0.179316	0.603909	0.671284	0.344311	0.428212	0.552358	0.515819	0.478422	0.0308581	0.473945	0.673011	0.559217	0.503887	0.333324	0.476853	0.144524	0.0521056	0.468731	0.28847	0.585336	0.353145	0.158057	0.454878	1	0.267601	0.454047	0.518816	0.52356	0.42686	0.598649	0.55732	0.489675	0.176291	0.438827	0.495525	0.367575	0.405322	0.643977	0.521725	0.393833	0.460593	0.40398	0.364069	0.651361	0.303105	0.505709	0.561919	0.501155	0.501918
Angiotensinogen	0.150768	0.526905	0.506114	0.0200875	0.353644	0.53534	0.648172	0.483515	0.0619141	0.605241	0.148944	0.360994	0.487476	0.0628922	0.765485	0.288798	0.675323	0.66214	0.132578	0.412686	0.117932	0.751891	0.292203	0.267601	1	0.147143	0.379739	0.684289	0.49669	0.478315	0.450711	0.117573	0.265489	0.767139	0.461075	0.567209	0.490606	0.229867	0.153287	0.823752	0.428565	0.792332	0.538628	0.547114	0.205503	0.0707594	0.278259	0.33881	0.377775
Proteinase-3	0.341856	0.71986	0.395424	0.886304	0.303017	0.44445	0.317332	0.705439	0.419775	0.378631	0.461486	0.704653	0.555621	0.429574	0.287219	0.404873	0.136373	0.379025	0.639715	0.654337	0.77642	0.42928	0.048321	0.454047	0.147143	1	0.603273	0.269494	0.335181	0.359007	0.746901	0.633269	0.265587	0.582874	0.51361	0.787752	0.570602	0.852164	0.696921	0.400758	0.544508	0.138536	0.528733	0.658371	0.879978	0.253539	0.482141	0.499088	0.60244
Adiponectin	0.173797	0.472955	0.541417	0.449805	0.770914	0.60472	0.623177	0.58654	0.0916771	0.553474	0.239354	0.443397	0.807532	0.626206	0.422214	0.484691	0.451387	0.437704	0.516837	0.446894	0.590478	0.354937	0.162842	0.518816	0.379739	0.603273	1	0.550101	0.489299	0.819519	0.666133	0.754176	0.360774	0.3901	0.285888	0.411823	0.275584	0.570235	0.644165	0.506177	0.309487	0.402847	0.609201	0.749803	0.540544	0.442507	0.533278	0.308269	0.852693
a1-Antitrypsin	0.302181	0.594412	0.720813	0.157381	0.572314	0.892375	0.658608	0.590676	0.19653	0.828969	0.250986	0.438265	0.686244	0.0655574	0.828158	0.440271	0.521164	0.740496	0.24166	0.548675	0.285778	0.457787	0.482982	0.52356	0.684289	0.269494	0.550101	1	0.700591	0.730424	0.559256	0.199747	0.343305	0.677335	0.555093	0.508188	0.477097	0.33966	0.283595	0.759508	0.503349	0.88171	0.738065	0.813729	0.276887	0.282302	0.58285	0.42604	0.504466
CHL1	0.379726	0.527787	0.574613	0.318264	0.596148	0.703982	0.501233	0.547195	0.310899	0.612518	0.43281	0.392586	0.641713	0.0577396	0.629998	0.414888	0.384064	0.494181	0.315147	0.482276	0.36731	0.451214	0.385115	0.42686	0.49669	0.335181	0.489299	0.700591	1	0.66804	0.462406	0.21444	0.177847	0.538125	0.403803	0.513142	0.374128	0.47385	0.365695	0.678768	0.375477	0.648796	0.661243	0.659767	0.46221	0.264295	0.640572	0.296124	0.630758
HGFA	0.22602	0.490263	0.692116	0.266324	0.812234	0.696565	0.540222	0.581408	0.0810025	0.652539	0.427366	0.416514	0.840515	0.32566	0.581266	0.599274	0.546237	0.50141	0.429446	0.433213	0.387772	0.352096	0.247192	0.598649	0.478315	0.359007	0.819519	0.730424	0.66804	1	0.640507	0.467582	0.427467	0.443274	0.369272	0.343028	0.324379	0.537278	0.598947	0.592963	0.372556	0.54688	0.709917	0.750865	0.393936	0.460163	0.644802	0.38355	0.794064
VEGF sR2	0.361205	0.882801	0.833845	0.501297	0.417168	0.593639	0.614854	0.883337	0.159884	0.80296	0.636868	0.88093	0.774959	0.481254	0.624978	0.406759	0.286282	0.479511	0.544842	0.809108	0.520178	0.335028	0.160006	0.55732	0.450711	0.746901	0.666133	0.559256	0.462406	0.640507	1	0.677239	0.634781	0.75799	0.77129	0.696094	0.765048	0.847842	0.526533	0.536255	0.794856	0.485078	0.486364	0.757656	0.59156	0.316346	0.534072	0.808978	0.669297
a2-Macroglobulin	0.205235	0.521096	0.479819	0.362809	0.387925	0.284996	0.539198	0.475207	0.0302042	0.445163	0.451572	0.585033	0.627451	0.933087	0.155083	0.195309	0.0769655	0.248102	0.568686	0.454737	0.43482	0.0868939	0.0167432	0.489675	0.117573	0.633269	0.754176	0.199747	0.21444	0.467582	0.677239	1	0.45347	0.28804	0.282969	0.273609	0.249204	0.628473	0.375602	0.255756	0.301235	0.131578	0.161734	0.460222	0.424377	0.286114	0.313865	0.467285	0.717011
Angiostatin	0.163965	0.414087	0.520209	0.0623337	0.154582	0.289104	0.170743	0.385644	-0.11387	0.609392	0.282579	0.428189	0.43373	0.439766	0.182622	0.352241	0.427062	0.420973	0.398416	0.461679	0.256584	0.0996284	0.072006	0.176291	0.265489	0.265587	0.360774	0.343305	0.177847	0.427467	0.634781	0.45347	1	0.385107	0.285349	0.273192	0.252784	0.291891	0.0598902	0.186229	0.263994	0.310135	0.185021	0.290625	0.225318	0.111449	0.33812	0.456541	0.296695
Cyclophilin A	0.380849	0.90423	0.69627	0.380416	0.241977	0.636685	0.591945	0.801625	0.326684	0.747604	0.461551	0.782502	0.532226	0.132875	0.797688	0.339847	0.37409	0.742356	0.432536	0.802787	0.406956	0.677219	0.36596	0.438827	0.767139	0.582874	0.3901	0.677335	0.538125	0.443274	0.75799	0.28804	0.385107	1	0.819599	0.880727	0.828739	0.609621	0.355597	0.814936	0.779593	0.72424	0.57421	0.703483	0.522589	0.172842	0.47202	0.72024	0.396425
41701	0.315483	0.905947	0.824776	0.23398	0.132191	0.500126	0.615772	0.866234	0.140408	0.745789	0.582169	0.903854	0.540715	0.100837	0.816336	0.144506	-0.0251743	0.424437	0.201631	0.871461	0.316208	0.205923	0.334947	0.495525	0.461075	0.51361	0.285888	0.555093	0.403803	0.369272	0.77129	0.282969	0.285349	0.819599	1	0.661568	0.965704	0.635369	0.245621	0.509028	0.982792	0.526843	0.3659	0.623129	0.273824	0.199837	0.341456	0.921497	0.343811
Transketolase	0.323198	0.802386	0.479171	0.70148	0.237992	0.600322	0.392224	0.769557	0.441551	0.523144	0.393508	0.675228	0.453343	0.0785823	0.587042	0.355521	0.347355	0.658231	0.505189	0.734724	0.649673	0.732918	0.232174	0.367575	0.567209	0.787752	0.411823	0.508188	0.513142	0.343028	0.696094	0.273609	0.273192	0.880727	0.661568	1	0.745971	0.692292	0.54299	0.704761	0.655215	0.498562	0.613825	0.700163	0.79566	0.167739	0.504576	0.525974	0.394716
Triosephosphate isomerase	0.301573	0.880966	0.737367	0.321767	0.0937226	0.463301	0.562515	0.90282	0.19278	0.663981	0.530268	0.875225	0.529551	0.0562964	0.780604	0.174917	0.0338169	0.396064	0.226709	0.815568	0.392906	0.318805	0.172054	0.405322	0.490606	0.570602	0.275584	0.477097	0.374128	0.324379	0.765048	0.249204	0.252784	0.828739	0.965704	0.745971	1	0.664857	0.300328	0.52523	0.979935	0.437182	0.374671	0.611337	0.379089	0.149946	0.323706	0.867782	0.352185
PLXC1	0.381665	0.806222	0.623255	0.743387	0.436582	0.487985	0.414352	0.782878	0.318174	0.486642	0.79327	0.793786	0.648391	0.374392	0.424253	0.365684	0.0749139	0.337779	0.592508	0.671877	0.597613	0.347991	0.061445	0.643977	0.229867	0.852164	0.570235	0.33966	0.47385	0.537278	0.847842	0.628473	0.291891	0.609621	0.635369	0.692292	0.664857	1	0.708819	0.426551	0.677801	0.217878	0.462121	0.705453	0.746599	0.447376	0.553653	0.662208	0.677184
ASM3A	0.240513	0.425755	0.302378	0.763628	0.51239	0.442433	0.186316	0.484536	0.352838	0.200849	0.380762	0.357871	0.455786	0.182447	0.215829	0.415102	0.317522	0.300245	0.537687	0.320287	0.612991	0.440758	0.0121449	0.521725	0.153287	0.696921	0.644165	0.283595	0.365695	0.598947	0.526533	0.375602	0.0598902	0.355597	0.245621	0.54299	0.300328	0.708819	1	0.398303	0.296595	0.126427	0.54139	0.602193	0.750366	0.440284	0.538947	0.193701	0.542333
TXD12	0.311013	0.639982	0.554733	0.306679	0.441867	0.711221	0.666615	0.598387	0.431264	0.626195	0.265058	0.453967	0.592605	0.133152	0.76858	0.405946	0.612478	0.708255	0.439645	0.500136	0.285107	0.8072	0.322142	0.393833	0.823752	0.400758	0.506177	0.759508	0.678768	0.592963	0.536255	0.255756	0.186229	0.814936	0.509028	0.704761	0.52523	0.426551	0.398303	1	0.479216	0.784707	0.668654	0.704368	0.467506	0.100201	0.442098	0.364476	0.534289
Calcineurin	0.33185	0.880017	0.800541	0.282013	0.138235	0.481674	0.607665	0.897744	0.161857	0.7143	0.565713	0.896007	0.570858	0.104417	0.792047	0.171403	-0.0281775	0.333982	0.204008	0.817543	0.338422	0.202922	0.207014	0.460593	0.428565	0.544508	0.309487	0.503349	0.375477	0.372556	0.794856	0.301235	0.263994	0.779593	0.982792	0.655215	0.979935	0.677801	0.296595	0.479216	1	0.450613	0.34914	0.626557	0.32086	0.178452	0.343838	0.902706	0.384315
SHBG	0.245662	0.573679	0.685768	0.0182156	0.460057	0.743008	0.717391	0.474698	0.120491	0.804185	0.228937	0.392939	0.504982	0.0378835	0.823634	0.253946	0.513916	0.665923	0.140467	0.547871	0.0981155	0.473518	0.584686	0.40398	0.792332	0.138536	0.402847	0.88171	0.648796	0.54688	0.485078	0.131578	0.310135	0.72424	0.526843	0.498562	0.437182	0.217878	0.126427	0.784707	0.450613	1	0.548907	0.623063	0.148289	0.16778	0.430073	0.386952	0.338514
CATZ	0.239879	0.485936	0.397679	0.534425	0.654817	0.69285	0.361667	0.532617	0.325919	0.49865	0.191978	0.350275	0.7155	0.0053037	0.594263	0.719812	0.633076	0.579782	0.352443	0.433135	0.498154	0.646086	0.272502	0.364069	0.538628	0.528733	0.609201	0.738065	0.661243	0.709917	0.486364	0.161734	0.185021	0.57421	0.3659	0.613825	0.374671	0.462121	0.54139	0.668654	0.34914	0.548907	1	0.761473	0.608668	0.208594	0.572935	0.230691	0.651075
GP1BA	0.369305	0.717408	0.714446	0.575968	0.674651	0.895904	0.659553	0.796997	0.352832	0.692232	0.389111	0.597989	0.759864	0.207614	0.730245	0.503087	0.386355	0.66739	0.485641	0.676466	0.630265	0.529647	0.401993	0.651361	0.547114	0.658371	0.749803	0.813729	0.659767	0.750865	0.757656	0.460222	0.290625	0.703483	0.623129	0.700163	0.611337	0.705453	0.602193	0.704368	0.626557	0.623063	0.761473	1	0.613481	0.478948	0.651717	0.487028	0.711776
Moesin	0.377304	0.54204	0.202573	0.92058	0.373963	0.499345	0.115214	0.574851	0.531753	0.267925	0.333948	0.45688	0.45608	0.240937	0.178327	0.516142	0.313905	0.428322	0.683672	0.419113	0.746273	0.635226	-0.0482127	0.303105	0.205503	0.879978	0.540544	0.276887	0.46221	0.393936	0.59156	0.424377	0.225318	0.522589	0.273824	0.79566	0.379089	0.746599	0.750366	0.467506	0.32086	0.148289	0.608668	0.613481	1	0.211047	0.615965	0.232964	0.53867
sCD163	0.0858368	0.277968	0.356729	0.276857	0.649294	0.360362	0.1559	0.310355	0.0374208	0.225317	0.404722	0.222443	0.239869	0.076239	0.153934	0.134782	-0.0279174	0.321916	0.28023	0.272314	0.380027	0.0452459	0.227066	0.505709	0.0707594	0.253539	0.442507	0.282302	0.264295	0.460163	0.316346	0.286114	0.111449	0.172842	0.199837	0.167739	0.149946	0.447376	0.440284	0.100201	0.178452	0.16778	0.208594	0.478948	0.211047	1	0.352307	0.217234	0.304488
TCCR	0.570162	0.529293	0.469231	0.442972	0.512815	0.761506	0.263556	0.569016	0.397326	0.549698	0.372566	0.439049	0.526569	0.179967	0.372175	0.52476	0.230128	0.535528	0.573929	0.399892	0.568176	0.342652	0.173528	0.561919	0.278259	0.482141	0.533278	0.58285	0.640572	0.644802	0.534072	0.313865	0.33812	0.47202	0.341456	0.504576	0.323706	0.553653	0.538947	0.442098	0.343838	0.430073	0.572935	0.651717	0.615965	0.352307	1	0.335786	0.518091
IMDH1	0.263021	0.889127	0.811256	0.142256	0.0895191	0.352316	0.521486	0.804022	-0.0175791	0.743418	0.698584	0.955317	0.550443	0.350617	0.636274	0.105144	-0.0994362	0.387705	0.304324	0.815203	0.236837	0.0705676	0.183186	0.501155	0.33881	0.499088	0.308269	0.42604	0.296124	0.38355	0.808978	0.467285	0.456541	0.72024	0.921497	0.525974	0.867782	0.662208	0.193701	0.364476	0.902706	0.386952	0.230691	0.487028	0.232964	0.217234	0.335786	1	0.363912
Apo E2	0.367349	0.53401	0.570008	0.465192	0.718421	0.556314	0.635844	0.627202	0.246082	0.524335	0.431885	0.502951	0.925754	0.548494	0.484547	0.631739	0.424315	0.284524	0.489087	0.437031	0.551065	0.349466	0.0612475	0.501918	0.377775	0.60244	0.852693	0.504466	0.630758	0.794064	0.669297	0.717011	0.296695	0.396425	0.343811	0.394716	0.352185	0.677184	0.542333	0.534289	0.384315	0.338514	0.651075	0.711776	0.53867	0.304488	0.518091	0.363912	1
hnRNP A2/B1	0.358491	0.94189	0.72439	0.499451	0.161342	0.473402	0.525297	0.904901	0.220294	0.697924	0.633839	0.971463	0.623053	0.392097	0.601389	0.232311	-0.000902311	0.450435	0.489524	0.862184	0.555063	0.268623	0.128106	0.499001	0.322319	0.800159	0.465278	0.432866	0.409031	0.387546	0.870376	0.563351	0.394024	0.782708	0.882727	0.766405	0.8887	0.811333	0.425841	0.467389	0.885146	0.354915	0.406289	0.634533	0.57654	0.215728	0.461461	0.897309	0.50976
OMD	0.259505	0.472296	0.527916	0.0667686	0.399105	0.64719	0.544779	0.411519	0.185667	0.630658	0.150864	0.325416	0.437656	-0.0740741	0.730504	0.243943	0.374507	0.599862	0.0849497	0.501384	0.150396	0.456992	0.645876	0.340764	0.631929	0.13075	0.319565	0.777349	0.809382	0.478558	0.309226	0.00748183	0.103241	0.607268	0.465761	0.435934	0.37342	0.164902	0.115694	0.697297	0.382046	0.794479	0.612514	0.592929	0.177926	0.136072	0.416954	0.284609	0.345083
CNDP1	0.279537	0.491219	0.442663	0.23849	0.521479	0.704786	0.481199	0.531765	0.411838	0.565446	0.14991	0.338203	0.647479	-0.0247301	0.732917	0.577738	0.583429	0.627752	0.307067	0.360349	0.232421	0.709356	0.239161	0.278074	0.692908	0.286815	0.467835	0.804488	0.693565	0.663876	0.409854	0.0808489	0.120522	0.657651	0.431584	0.556405	0.441305	0.311548	0.327715	0.870625	0.413696	0.67234	0.823936	0.688521	0.407979	0.0720258	0.483018	0.288283	0.536964
NRP1	0.294726	0.551854	0.739076	0.0300954	0.507475	0.634567	0.649446	0.591796	0.0890886	0.775567	0.248688	0.47734	0.554638	0.351087	0.564793	0.286313	0.353654	0.514781	0.45103	0.591032	0.279036	0.192368	0.413141	0.281876	0.505808	0.245705	0.556886	0.621162	0.442094	0.575504	0.670495	0.478814	0.66346	0.563501	0.492105	0.357624	0.410773	0.337001	0.0953387	0.514812	0.451638	0.678873	0.309506	0.59904	0.152561	0.356523	0.396496	0.495307	0.465441
14-3-3 protein zeta/delta	0.491959	0.88817	0.593512	0.611799	0.29006	0.611635	0.524487	0.786666	0.450716	0.5962	0.547688	0.758007	0.553767	0.254374	0.623031	0.415248	0.347211	0.676928	0.570619	0.759842	0.637369	0.689733	0.253016	0.501466	0.642247	0.764592	0.477432	0.529502	0.553678	0.429978	0.765502	0.445673	0.341804	0.906542	0.685954	0.925542	0.737627	0.767749	0.524853	0.73512	0.668407	0.547378	0.56325	0.708992	0.722771	0.246495	0.553667	0.614176	0.53917
eIF-4H	0.37518	0.817942	0.481602	0.689427	0.165768	0.408101	0.30685	0.743669	0.304895	0.508018	0.573772	0.82606	0.495979	0.539262	0.287365	0.288215	0.0676802	0.487341	0.70134	0.684771	0.642267	0.404446	-0.0156225	0.444639	0.229731	0.903767	0.513484	0.262918	0.291975	0.329491	0.818032	0.678162	0.453729	0.681078	0.595655	0.78184	0.640856	0.840871	0.55982	0.401532	0.613262	0.191714	0.357232	0.56148	0.796627	0.231508	0.526497	0.682819	0.48861
14-3-3 protein theta	0.439541	0.723846	0.572738	0.578329	0.32716	0.42012	0.360143	0.67115	0.23841	0.468782	0.77755	0.720789	0.635919	0.56303	0.276822	0.367091	0.0964647	0.369775	0.621374	0.567217	0.600529	0.266955	-0.0509539	0.619475	0.202809	0.741187	0.545595	0.275693	0.440898	0.509147	0.771782	0.736909	0.453522	0.496311	0.475536	0.554927	0.508233	0.889425	0.544635	0.337419	0.50782	0.138821	0.315941	0.565615	0.65814	0.375617	0.563046	0.605743	0.694303
PLXB2	0.359742	0.43699	0.182974	0.464386	0.351056	0.555024	0.334966	0.410106	0.476254	0.306856	0.0426319	0.209812	0.303483	-0.0597023	0.470414	0.457164	0.643886	0.653386	0.3875	0.292455	0.4426	0.931143	0.195012	0.165754	0.787545	0.407681	0.352438	0.493303	0.48205	0.327706	0.345024	0.0619227	0.10465	0.698522	0.235743	0.741619	0.335166	0.338943	0.418473	0.768068	0.2259	0.560714	0.611167	0.561343	0.602139	0.135308	0.419509	0.058348	0.34453
Protein-Protein Correaltion Matrix p-values for HiAI
Target	GPDA	14-3-3 protein beta/alpha	VEGF sR3	Myeloperoxidase	IL-1 R AcP	ERBB1	Protein S	Laminin	FGF-20	sTie-1	AIF1	MEK1	Apo E3	PTP-1B	a2-Antiplasmin	bFGF	Myoglobin	IDUA	ASAHL	Cathepsin S	HTRA2	Antithrombin III	Renin	sE-Selectin	Angiotensinogen	Proteinase-3	Adiponectin	a1-Antitrypsin	CHL1	HGFA	VEGF sR2	a2-Macroglobulin	Angiostatin	Cyclophilin A	41701	Transketolase	Triosephosphate isomerase	PLXC1	ASM3A	TXD12	Calcineurin	SHBG	CATZ	GP1BA	Moesin	sCD163	TCCR	IMDH1	Apo E2
GPDA	0	0.0201044	0.13787	0.141672	0.551043	0.0121135	0.286704	0.0319717	5.63288e-06	0.0827641	0.324897	0.074414	0.121363	0.748019	0.166994	0.00149835	0.914455	0.328455	0.0298327	0.170053	0.0181271	0.422609	0.681578	0.380758	0.46223	0.0873891	0.395827	0.133516	0.0556999	0.266895	0.0698351	0.314518	0.423489	0.0549209	0.116429	0.107287	0.134339	0.0543603	0.236596	0.121981	0.0976803	0.226404	0.237872	0.0633487	0.0574102	0.676731	0.00235758	0.194222	0.0648704
14-3-3 protein beta/alpha	0.0201044	0	4.26362e-07	0.021174	0.186661	0.00118363	0.000645341	1.72241e-09	0.160755	2.66504e-06	7.28544e-05	6.21725e-14	0.000368051	0.0952453	1.80505e-05	0.123628	0.533377	0.00133438	0.012088	4.54109e-10	0.0102605	0.0400118	0.111634	0.00108762	0.00568134	3.38894e-05	0.0146823	0.00136376	0.00558667	0.0110024	2.40758e-09	0.00633935	0.0354615	2.39193e-10	1.94273e-10	8.20523e-07	2.87246e-09	6.62466e-07	0.0301157	0.000430059	3.1438e-09	0.00218329	0.0118414	3.70967e-05	0.00423138	0.169153	0.00542803	1.27957e-09	0.00495565
VEGF sR3	0.13787	4.26362e-07	0	0.510071	0.031512	0.000261303	4.79022e-06	9.72371e-07	0.992897	1.09546e-09	0.000343898	2.15729e-06	2.19743e-05	0.138452	4.56485e-07	0.216275	0.316281	0.0133799	0.14959	4.25802e-07	0.146637	0.522435	0.0283297	0.000173916	0.0083385	0.0455597	0.00428415	3.27102e-05	0.00213893	8.95916e-05	1.21806e-07	0.0131173	0.00644531	7.79822e-05	2.19311e-07	0.0132588	1.72747e-05	0.000670651	0.133251	0.00326998	9.07964e-07	0.000110277	0.0442311	4.13276e-05	0.320972	0.0736317	0.0155939	4.96693e-07	0.0023655
Myeloperoxidase	0.141672	0.021174	0.510071	0	0.0844765	0.0451718	0.771129	0.0165346	0.00516769	0.64207	0.094216	0.0612924	0.0794307	0.545357	0.632356	0.0263635	0.383573	0.220743	0.00419153	0.0419933	1.67653e-05	0.0129925	0.879781	0.0849939	0.92241	1.70426e-09	0.0211355	0.442591	0.113071	0.188475	0.00908383	0.0685117	0.762268	0.0552203	0.249959	6.53142e-05	0.108941	1.35362e-05	5.66509e-06	0.127548	0.162778	0.929622	0.00491576	0.00207591	2.75846e-11	0.170933	0.0234297	0.488166	0.0166347
IL-1 R AcP	0.551043	0.186661	0.031512	0.0844765	0	0.00112685	0.0220696	0.0603058	0.571237	0.0386088	0.177742	0.438285	0.000195401	0.326208	0.0409853	0.00815769	0.0299305	0.117583	0.146086	0.236233	0.0666425	0.12128	0.186495	0.0290774	0.0763396	0.132392	4.05388e-06	0.00224958	0.00130919	4.69201e-07	0.0339815	0.0502046	0.450848	0.233668	0.519752	0.241694	0.648825	0.0257542	0.007445	0.0238191	0.500666	0.0180397	0.000283598	0.000156783	0.0598357	0.000331999	0.00738738	0.663646	3.57398e-05
ERBB1	0.0121135	0.00118363	0.000261303	0.0451718	0.00112685	0	0.0011301	0.000171937	0.0299207	3.12999e-05	0.20671	0.0289918	0.000495657	0.683405	7.71001e-05	0.0135061	0.0477157	4.66554e-05	0.0129488	0.0050195	0.00576893	0.015547	0.0307823	0.00343422	0.00482895	0.0229169	0.00106645	9.1127e-10	5.99042e-05	7.72127e-05	0.00138869	0.158188	0.152016	0.000470378	0.0092731	0.00118563	0.0171413	0.0114376	0.0236188	4.64164e-05	0.0127189	1.37487e-05	8.7434e-05	6.22355e-10	0.00940125	0.0705384	6.23108e-06	0.0775284	0.00316446
Protein S	0.286704	0.000645341	4.79022e-06	0.771129	0.0220696	0.0011301	0	0.000463052	0.856039	2.52507e-05	0.12857	0.0026012	6.37417e-05	0.0340417	4.67684e-07	0.533377	0.175401	0.062165	0.423577	0.00162374	0.294277	0.1862	0.0573695	0.00699163	0.000342669	0.114188	0.000672011	0.000254057	0.00909414	0.00438694	0.000830527	0.00447673	0.404307	0.00144471	0.000811572	0.0474987	0.00277802	0.0353324	0.362126	0.000200381	0.000992563	3.71194e-05	0.0694519	0.000247131	0.575168	0.44695	0.193283	0.00629329	0.000481187
Laminin	0.0319717	1.72241e-09	9.72371e-07	0.0165346	0.0603058	0.000171937	0.000463052	0	0.155216	6.25173e-06	0.00649867	9.65539e-09	1.78267e-05	0.218584	1.16877e-05	0.05063	0.393897	0.0101883	0.00847557	1.00417e-06	0.00105028	0.055749	0.525001	0.0134242	0.0123334	5.69414e-05	0.00163656	0.0014879	0.0038154	0.00183867	2.28522e-09	0.0141527	0.0516888	8.55648e-07	1.07651e-08	4.31858e-06	2.82953e-10	2.2778e-06	0.0121239	0.00124161	5.07363e-10	0.0142712	0.00509141	1.09979e-06	0.00212772	0.122816	0.00241688	7.49394e-07	0.000605277
FGF-20	5.63288e-06	0.160755	0.992897	0.00516769	0.571237	0.0299207	0.856039	0.155216	0	0.84683	0.910338	0.517816	0.509786	0.47869	0.460787	0.0046087	0.654289	0.342477	0.0115085	0.50868	0.0151404	0.0399886	0.885511	0.881047	0.763824	0.0327683	0.656021	0.335921	0.122126	0.694048	0.435274	0.88355	0.579662	0.103335	0.493891	0.0239314	0.345408	0.113178	0.0770591	0.0278279	0.429556	0.557665	0.104193	0.0770643	0.00517713	0.855984	0.0444369	0.932075	0.225586
sTie-1	0.0827641	2.66504e-06	1.09546e-09	0.64207	0.0386088	3.12999e-05	2.52507e-05	6.25173e-06	0.84683	0	0.0259419	1.92689e-05	1.53845e-05	0.0939562	1.03919e-06	0.110235	0.0755989	0.00121382	0.104349	3.47818e-05	0.188889	0.203846	0.107525	0.0144477	0.00105305	0.0564684	0.0033562	1.67819e-07	0.000880451	0.000302758	7.9489e-07	0.0226729	0.000951324	1.1365e-05	1.22585e-05	0.00610043	0.000216816	0.011701	0.325194	0.000621414	4.15466e-05	7.4259e-07	0.00951639	8.92479e-05	0.185731	0.268425	0.00362632	1.35191e-05	0.00596501
AIF1	0.324897	7.28544e-05	0.000343898	0.094216	0.177742	0.20671	0.12857	0.00649867	0.910338	0.0259419	0	6.64589e-05	0.0194306	0.168148	0.068283	0.649001	0.612937	0.252032	0.105888	0.00136342	0.360747	0.73898	0.382197	0.000164934	0.467727	0.0176392	0.238932	0.216178	0.0272116	0.0294318	0.000468063	0.0205731	0.1619	0.0176212	0.00180738	0.0467131	0.00532743	1.34003e-06	0.0549808	0.190664	0.00259497	0.260605	0.347455	0.0494465	0.095451	0.0402778	0.060873	7.21121e-05	0.027579
MEK1	0.074414	6.21725e-14	2.15729e-06	0.0612924	0.438285	0.0289918	0.0026012	9.65539e-09	0.517816	1.92689e-05	6.64589e-05	0	0.000625262	0.0256046	0.000577526	0.30547	0.89493	0.0258606	0.025605	1.08172e-08	0.0329859	0.291367	0.363818	0.0029782	0.0700107	5.85227e-05	0.0232813	0.0251247	0.047276	0.0342916	2.88256e-09	0.00169385	0.029087	2.32062e-06	2.50224e-10	0.000154001	4.90223e-09	1.30416e-06	0.0726488	0.0198302	6.15351e-10	0.0470597	0.0793821	0.00125338	0.0189564	0.274739	0.0248357	3.33067e-14	0.00882189
Apo E3	0.121363	0.000368051	2.19743e-05	0.0794307	0.000195401	0.000495657	6.37417e-05	1.78267e-05	0.509786	1.53845e-05	0.0194306	0.000625262	0	0.0151712	0.000152734	0.000838101	0.0131921	0.0605205	0.0551527	0.00319288	0.0184472	0.104655	0.67464	0.00867646	0.0115368	0.00321035	6.15136e-07	0.000108591	0.000410123	7.72617e-08	3.34899e-06	0.000601353	0.0268501	0.00513002	0.0043443	0.0200216	0.00540126	0.000340563	0.0192808	0.00142266	0.00232217	0.008509	3.97753e-05	6.70329e-06	0.0191932	0.237893	0.00571772	0.00357161	1.26277e-11
PTP-1B	0.748019	0.0952453	0.138452	0.545357	0.326208	0.683405	0.0340417	0.218584	0.47869	0.0939562	0.168148	0.0256046	0.0151712	0	0.956815	0.802743	0.784555	0.359677	0.0182934	0.184901	0.259432	0.995179	0.730071	0.0961101	0.760199	0.0285144	0.000621243	0.750348	0.779348	0.104485	0.0128083	3.76743e-12	0.0245736	0.517574	0.624038	0.702775	0.784734	0.0595194	0.372356	0.516694	0.611711	0.854222	0.979486	0.308816	0.235745	0.71126	0.379001	0.0790694	0.00371631
a2-Antiplasmin	0.166994	1.80505e-05	4.56485e-07	0.632356	0.0409853	7.71001e-05	4.67684e-07	1.16877e-05	0.460787	1.03919e-06	0.068283	0.000577526	0.000152734	0.956815	0	0.135514	0.0755807	0.00670563	0.768046	7.54158e-05	0.285094	0.031567	0.0205528	0.0137759	5.20774e-06	0.154826	0.0316648	1.76833e-07	0.00056239	0.00184454	0.000641409	0.449365	0.37189	1.05976e-06	3.68182e-07	0.0016179	2.54845e-06	0.0307651	0.289629	4.51848e-06	1.42855e-06	2.35609e-07	0.00136855	2.28633e-05	0.383432	0.452771	0.0611659	0.00047563	0.0121216
bFGF	0.00149835	0.123628	0.216275	0.0263635	0.00815769	0.0135061	0.533377	0.05063	0.0046087	0.110235	0.649001	0.30547	0.000838101	0.802743	0.135514	0	0.00364457	0.162796	0.0378094	0.260008	0.00588616	0.0345828	0.897752	0.481184	0.152471	0.0401967	0.0120922	0.0243906	0.0350717	0.00121567	0.0391883	0.338993	0.0775953	0.0893863	0.481238	0.0746832	0.392742	0.0661882	0.0349681	0.0396203	0.402467	0.210629	3.39497e-05	0.00880061	0.00695008	0.511526	0.00591725	0.609221	0.000537054
Myoglobin	0.914455	0.533377	0.316281	0.383573	0.0299305	0.0477157	0.175401	0.393897	0.654289	0.0755989	0.612937	0.89493	0.0131921	0.784555	0.0755807	0.00364457	0	0.0174695	0.289298	0.690423	0.344302	0.000154254	0.88011	0.800429	0.000153547	0.506508	0.0206313	0.00633126	0.0527371	0.00388996	0.156237	0.708625	0.0295598	0.0597418	0.902844	0.082093	0.869732	0.716073	0.113959	0.000881338	0.891317	0.00724028	0.000518266	0.0512227	0.118368	0.892314	0.258064	0.628889	0.030738
IDUA	0.328455	0.00133438	0.0133799	0.220743	0.117583	4.66554e-05	0.062165	0.0101883	0.342477	0.00121382	0.252032	0.0258606	0.0605205	0.359677	0.00670563	0.162796	0.0174695	0	0.0056454	0.00438591	0.0418366	0.000232866	0.0267664	0.0157199	0.000229002	0.0561912	0.0253329	1.52305e-05	0.0102858	0.00906569	0.0131845	0.221677	0.0322224	1.41205e-05	0.030685	0.000256871	0.0451795	0.0914785	0.136147	5.15764e-05	0.0954147	0.000204592	0.001907	0.000195756	0.0290317	0.108768	0.00481121	0.0503463	0.158907
ASAHL	0.0298327	0.012088	0.14959	0.00419153	0.146086	0.0129488	0.423577	0.00847557	0.0115085	0.104349	0.105888	0.025605	0.0551527	0.0182934	0.768046	0.0378094	0.289298	0.0056454	0	0.111377	0.00459994	0.0286792	0.76597	0.152957	0.51852	0.000433205	0.00686158	0.234299	0.11684	0.0285667	0.00400073	0.00243421	0.0438035	0.0273197	0.323274	0.0084775	0.265401	0.00142588	0.00461192	0.0246175	0.317483	0.493707	0.0774141	0.0119005	0.000117978	0.165567	0.00217131	0.130648	0.0112253
Cathepsin S	0.170053	4.54109e-10	4.25802e-07	0.0419933	0.236233	0.0050195	0.00162374	1.00417e-06	0.50868	3.47818e-05	0.00136342	1.08172e-08	0.00319288	0.184901	7.54158e-05	0.260008	0.690423	0.00438591	0.111377	0	0.00567656	0.22829	0.00259394	0.0016822	0.0361512	0.000287543	0.0220894	0.00370267	0.0125919	0.0270526	5.62197e-07	0.0195961	0.0175859	8.02535e-07	6.86306e-09	1.91878e-05	3.85452e-07	0.000170784	0.110673	0.00927146	3.42442e-07	0.00376355	0.0270833	0.00014818	0.0330729	0.178354	0.0429576	3.93918e-07	0.0255848
HTRA2	0.0181271	0.0102605	0.146637	1.67653e-05	0.0666425	0.00576893	0.294277	0.00105028	0.0151404	0.188889	0.360747	0.0329859	0.0184472	0.259432	0.285094	0.00588616	0.344302	0.0418366	0.00459994	0.00567656	0	0.0930508	0.552817	0.0767843	0.566124	3.12269e-06	0.00149476	0.156999	0.0649009	0.0503037	0.00644899	0.026427	0.205766	0.0390843	0.115547	0.000328458	0.04708	0.00126463	0.000870133	0.158019	0.0908237	0.633475	0.00959947	0.000558439	1.20145e-05	0.0554903	0.00246116	0.244055	0.00352644
Antithrombin III	0.422609	0.0400118	0.522435	0.0129925	0.12128	0.015547	0.1862	0.055749	0.0399886	0.203846	0.73898	0.291367	0.104655	0.995179	0.031567	0.0345828	0.000154254	0.000232866	0.0286792	0.22829	0.0930508	0	0.653251	0.440609	9.48178e-06	0.0286351	0.0751958	0.018691	0.0206861	0.077726	0.0943177	0.672965	0.628222	0.000144733	0.312862	2.06012e-05	0.112425	0.0814971	0.0242151	6.26837e-07	0.320121	0.0145485	0.000363308	0.00539125	0.000489256	0.82628	0.086607	0.731932	0.0801264
Renin	0.681578	0.111634	0.0283297	0.879781	0.186495	0.0307823	0.0573695	0.525001	0.885511	0.107525	0.382197	0.363818	0.67464	0.730071	0.0205528	0.897752	0.88011	0.0267664	0.76597	0.00259394	0.552817	0.653251	0	0.0195536	0.147476	0.814668	0.426714	0.012444	0.0520381	0.223433	0.434922	0.935298	0.726671	0.0659686	0.0944021	0.253737	0.400653	0.765564	0.953045	0.108506	0.310248	0.00170725	0.178042	0.0417754	0.815076	0.264627	0.396569	0.37039	0.766297
sE-Selectin	0.380758	0.00108762	0.000173916	0.0849939	0.0290774	0.00343422	0.00699163	0.0134242	0.881047	0.0144477	0.000164934	0.0029782	0.00867646	0.0961101	0.0137759	0.481184	0.800429	0.0157199	0.152957	0.0016822	0.0767843	0.440609	0.0195536	0	0.186285	0.0198059	0.00661462	0.00605285	0.0296451	0.00123391	0.00309884	0.0111135	0.388976	0.024917	0.0100492	0.0646932	0.0399545	0.000385263	0.00626518	0.0465156	0.0178885	0.0406808	0.0674863	0.0003131	0.132274	0.00839923	0.00281329	0.00910652	0.00898471
Angiotensinogen	0.46223	0.00568134	0.0083385	0.92241	0.0763396	0.00482895	0.000342669	0.0123334	0.763824	0.00105305	0.467727	0.0700107	0.0115368	0.760199	5.20774e-06	0.152471	0.000153547	0.000229002	0.51852	0.0361512	0.566124	9.48178e-06	0.147476	0.186285	0	0.473188	0.0556912	0.000115662	0.00984774	0.0134479	0.0208456	0.567313	0.189916	4.82862e-06	0.0177536	0.00251298	0.0109381	0.258619	0.454697	2.33876e-07	0.0289304	1.40747e-06	0.0045273	0.00382166	0.313871	0.73123	0.168688	0.0904308	0.0570743
Proteinase-3	0.0873891	3.38894e-05	0.0455597	1.70426e-09	0.132392	0.0229169	0.114188	5.69414e-05	0.0327683	0.0564684	0.0176392	5.85227e-05	0.00321035	0.0285144	0.154826	0.0401967	0.506508	0.0561912	0.000433205	0.000287543	3.12269e-06	0.0286351	0.814668	0.0198059	0.473188	0	0.00110447	0.183069	0.0941581	0.0716802	1.17038e-05	0.000515604	0.189747	0.00177884	0.00728093	1.78246e-06	0.00233513	3.31295e-08	7.62898e-05	0.0424671	0.0040277	0.499726	0.00548652	0.000255822	3.15527e-09	0.211387	0.0126202	0.00944364	0.00112687
Adiponectin	0.395827	0.0146823	0.00428415	0.0211355	4.05388e-06	0.00106645	0.000672011	0.00163656	0.656021	0.0033562	0.238932	0.0232813	6.15136e-07	0.000621243	0.0316648	0.0120922	0.0206313	0.0253329	0.00686158	0.0220894	0.00149476	0.0751958	0.426714	0.00661462	0.0556912	0.00110447	0	0.00359666	0.0111848	3.03782e-07	0.000203304	8.5962e-06	0.0701939	0.0488211	0.156832	0.0365814	0.172991	0.00235383	0.000383268	0.00832921	0.123921	0.0413018	0.000955804	1.03612e-05	0.00435903	0.0235928	0.00502654	0.125484	3.18256e-08
a1-Antitrypsin	0.133516	0.00136376	3.27102e-05	0.442591	0.00224958	9.1127e-10	0.000254057	0.0014879	0.335921	1.67819e-07	0.216178	0.0251247	0.000108591	0.750348	1.76833e-07	0.0243906	0.00633126	1.52305e-05	0.234299	0.00370267	0.156999	0.018691	0.012444	0.00605285	0.000115662	0.183069	0.00359666	0	6.73383e-05	2.27053e-05	0.00297574	0.327911	0.0859691	0.000144209	0.0032457	0.00803385	0.0137207	0.0895742	0.160332	6.80999e-06	0.00875976	2.67512e-09	1.67992e-05	4.29813e-07	0.170886	0.16233	0.00177984	0.029994	0.00858751
CHL1	0.0556999	0.00558667	0.00213893	0.113071	0.00130919	5.99042e-05	0.00909414	0.0038154	0.122126	0.000880451	0.0272116	0.047276	0.000410123	0.779348	0.00056239	0.0350717	0.0527371	0.0102858	0.11684	0.0125919	0.0649009	0.0206861	0.0520381	0.0296451	0.00984774	0.0941581	0.0111848	6.73383e-05	0	0.000191952	0.0173853	0.292819	0.384735	0.00457242	0.0407776	0.00734346	0.0597135	0.0144699	0.0661791	0.000137868	0.0587268	0.000336702	0.000235148	0.000245584	0.0174392	0.191991	0.000423169	0.141871	0.000551212
HGFA	0.266895	0.0110024	8.95916e-05	0.188475	4.69201e-07	7.72127e-05	0.00438694	0.00183867	0.694048	0.000302758	0.0294318	0.0342916	7.72617e-08	0.104485	0.00184454	0.00121567	0.00388996	0.00906569	0.0285667	0.0270526	0.0503037	0.077726	0.223433	0.00123391	0.0134479	0.0716802	3.03782e-07	2.27053e-05	0.000191952	0	0.00042392	0.0160123	0.0293891	0.0233241	0.0633744	0.0862389	0.105936	0.00464918	0.00122517	0.00141081	0.0608801	0.00383979	4.86255e-05	9.90513e-06	0.0464534	0.0180097	0.000376546	0.0530817	1.28518e-06
VEGF sR2	0.0698351	2.40758e-09	1.21806e-07	0.00908383	0.0339815	0.00138869	0.000830527	2.28522e-09	0.435274	7.9489e-07	0.000468063	2.88256e-09	3.34899e-06	0.0128083	0.000641409	0.0391883	0.156237	0.0131845	0.00400073	5.62197e-07	0.00644899	0.0943177	0.434922	0.00309884	0.0208456	1.17038e-05	0.000203304	0.00297574	0.0173853	0.00042392	0	0.000144646	0.000495143	7.28098e-06	3.98324e-06	7.84458e-05	5.31231e-06	4.57281e-08	0.00572164	0.00474328	1.23253e-06	0.0120139	0.011756	7.38863e-06	0.0014577	0.115379	0.00494972	5.66419e-07	0.000184775
a2-Macroglobulin	0.314518	0.00633935	0.0131173	0.0685117	0.0502046	0.158188	0.00447673	0.0141527	0.88355	0.0226729	0.0205731	0.00169385	0.000601353	3.76743e-12	0.449365	0.338993	0.708625	0.221677	0.00243421	0.0195961	0.026427	0.672965	0.935298	0.0111135	0.567313	0.000515604	8.5962e-06	0.327911	0.292819	0.0160123	0.000144646	0	0.0199825	0.153598	0.161297	0.176215	0.219565	0.000585443	0.0586358	0.207284	0.134797	0.521708	0.429911	0.0179931	0.0307112	0.15649	0.118418	0.0160886	3.76405e-05
Angiostatin	0.423489	0.0354615	0.00644531	0.762268	0.450848	0.152016	0.404307	0.0516888	0.579662	0.000951324	0.1619	0.029087	0.0268501	0.0245736	0.37189	0.0775953	0.0295598	0.0322224	0.0438035	0.0175859	0.205766	0.628222	0.726671	0.388976	0.189916	0.189747	0.0701939	0.0859691	0.384735	0.0293891	0.000495143	0.0199825	0	0.0520432	0.15765	0.176902	0.212795	0.147929	0.77134	0.362354	0.192516	0.123094	0.365531	0.149776	0.268422	0.587802	0.0911309	0.0190565	0.141068
Cyclophilin A	0.0549209	2.39193e-10	7.79822e-05	0.0552203	0.233668	0.000470378	0.00144471	8.55648e-07	0.103335	1.1365e-05	0.0176212	2.32062e-06	0.00513002	0.517574	1.05976e-06	0.0893863	0.0597418	1.41205e-05	0.0273197	8.02535e-07	0.0390843	0.000144733	0.0659686	0.024917	4.82862e-06	0.00177884	0.0488211	0.000144209	0.00457242	0.0233241	7.28098e-06	0.153598	0.0520432	0	3.02313e-07	2.93878e-09	1.70332e-07	0.000945965	0.0746165	4.00199e-07	2.67777e-06	2.87672e-05	0.00215795	6.09499e-05	0.00616441	0.398467	0.014907	3.34146e-05	0.0449661
41701	0.116429	1.94273e-10	2.19311e-07	0.249959	0.519752	0.0092731	0.000811572	1.07651e-08	0.493891	1.22585e-05	0.00180738	2.50224e-10	0.0043443	0.624038	3.68182e-07	0.481238	0.902844	0.030685	0.323274	6.86306e-09	0.115547	0.312862	0.0944021	0.0100492	0.0177536	0.00728093	0.156832	0.0032457	0.0407776	0.0633744	3.98324e-06	0.161297	0.15765	3.02313e-07	0	0.000232902	1.33227e-15	0.000487377	0.226483	0.00791304	0	0.00568801	0.0660165	0.000672847	0.175863	0.32769	0.0877834	2.411e-11	0.0854769
Transketolase	0.107287	8.20523e-07	0.0132588	6.53142e-05	0.241694	0.00118563	0.0474987	4.31858e-06	0.0239314	0.00610043	0.0467131	0.000154001	0.0200216	0.702775	0.0016179	0.0746832	0.082093	0.000256871	0.0084775	1.91878e-05	0.000328458	2.06012e-05	0.253737	0.0646932	0.00251298	1.78246e-06	0.0365814	0.00803385	0.00734346	0.0862389	7.84458e-05	0.176215	0.176902	2.93878e-09	0.000232902	0	1.21658e-05	8.90689e-05	0.00415192	5.83029e-05	0.000280363	0.0095312	0.000852207	6.83318e-05	1.18113e-06	0.412749	0.00857071	0.00578277	0.0459831
Triosephosphate isomerase	0.134339	2.87246e-09	1.72747e-05	0.108941	0.648825	0.0171413	0.00277802	2.82953e-10	0.345408	0.000216816	0.00532743	4.90223e-09	0.00540126	0.784734	2.54845e-06	0.392742	0.869732	0.0451795	0.265401	3.85452e-07	0.04708	0.112425	0.400653	0.0399545	0.0109381	0.00233513	0.172991	0.0137207	0.0597135	0.105936	5.31231e-06	0.219565	0.212795	1.70332e-07	1.33227e-15	1.21658e-05	0	0.000211227	0.136034	0.00586487	0	0.0255282	0.0593151	0.00090668	0.0561462	0.464702	0.106705	9.43979e-09	0.0776461
PLXC1	0.0543603	6.62466e-07	0.000670651	1.35362e-05	0.0257542	0.0114376	0.0353324	2.2778e-06	0.113178	0.011701	1.34003e-06	1.30416e-06	0.000340563	0.0595194	0.0307651	0.0661882	0.716073	0.0914785	0.00142588	0.000170784	0.00126463	0.0814971	0.765564	0.000385263	0.258619	3.31295e-08	0.00235383	0.0895742	0.0144699	0.00464918	4.57281e-08	0.000585443	0.147929	0.000945965	0.000487377	8.90689e-05	0.000211227	0	5.05586e-05	0.029776	0.000142118	0.284963	0.0174636	5.69126e-05	1.18524e-05	0.0219291	0.00334384	0.00022854	0.000144894
ASM3A	0.236596	0.0301157	0.133251	5.66509e-06	0.007445	0.0236188	0.362126	0.0121239	0.0770591	0.325194	0.0549808	0.0726488	0.0192808	0.372356	0.289629	0.0349681	0.113959	0.136147	0.00461192	0.110673	0.000870133	0.0242151	0.953045	0.00626518	0.454697	7.62898e-05	0.000383268	0.160332	0.0661791	0.00122517	0.00572164	0.0586358	0.77134	0.0746165	0.226483	0.00415192	0.136034	5.05586e-05	0	0.0438691	0.141208	0.538274	0.00428642	0.00113359	1.01172e-05	0.0243858	0.00449889	0.343062	0.0042067
TXD12	0.121981	0.000430059	0.00326998	0.127548	0.0238191	4.64164e-05	0.000200381	0.00124161	0.0278279	0.000621414	0.190664	0.0198302	0.00142266	0.516694	4.51848e-06	0.0396203	0.000881338	5.15764e-05	0.0246175	0.00927146	0.158019	6.26837e-07	0.108506	0.0465156	2.33876e-07	0.0424671	0.00832921	6.80999e-06	0.000137868	0.00141081	0.00474328	0.207284	0.362354	4.00199e-07	0.00791304	5.83029e-05	0.00586487	0.029776	0.0438691	0	0.0132491	2.07902e-06	0.000188418	5.91058e-05	0.0160317	0.626239	0.0237372	0.0671573	0.0049288
Calcineurin	0.0976803	3.1438e-09	9.07964e-07	0.162778	0.500666	0.0127189	0.000992563	5.07363e-10	0.429556	4.15466e-05	0.00259497	6.15351e-10	0.00232217	0.611711	1.42855e-06	0.402467	0.891317	0.0954147	0.317483	3.42442e-07	0.0908237	0.320121	0.310248	0.0178885	0.0289304	0.0040277	0.123921	0.00875976	0.0587268	0.0608801	1.23253e-06	0.134797	0.192516	2.67777e-06	0	0.000280363	0	0.000142118	0.141208	0.0132491	0	0.0208769	0.0804273	0.00061558	0.109999	0.383093	0.0854512	2.86785e-10	0.0525693
SHBG	0.226404	0.00218329	0.000110277	0.929622	0.0180397	1.37487e-05	3.71194e-05	0.0142712	0.557665	7.4259e-07	0.260605	0.0470597	0.008509	0.854222	2.35609e-07	0.210629	0.00724028	0.000204592	0.493707	0.00376355	0.633475	0.0145485	0.00170725	0.0406808	1.40747e-06	0.499726	0.0413018	2.67512e-09	0.000336702	0.00383979	0.0120139	0.521708	0.123094	2.87672e-05	0.00568801	0.0095312	0.0255282	0.284963	0.538274	2.07902e-06	0.0208769	0	0.0036852	0.000673993	0.469709	0.412631	0.0283101	0.0508338	0.090731
CATZ	0.237872	0.0118414	0.0442311	0.00491576	0.000283598	8.7434e-05	0.0694519	0.00509141	0.104193	0.00951639	0.347455	0.0793821	3.97753e-05	0.979486	0.00136855	3.39497e-05	0.000518266	0.001907	0.0774141	0.0270833	0.00959947	0.000363308	0.178042	0.0674863	0.0045273	0.00548652	0.000955804	1.67992e-05	0.000235148	4.86255e-05	0.011756	0.429911	0.365531	0.00215795	0.0660165	0.000852207	0.0593151	0.0174636	0.00428642	0.000188418	0.0804273	0.0036852	0	6.24034e-06	0.000968437	0.306487	0.00221922	0.256868	0.000315655
GP1BA	0.0633487	3.70967e-05	4.13276e-05	0.00207591	0.000156783	6.22355e-10	0.000247131	1.09979e-06	0.0770643	8.92479e-05	0.0494465	0.00125338	6.70329e-06	0.308816	2.28633e-05	0.00880061	0.0512227	0.000195756	0.0119005	0.00014818	0.000558439	0.00539125	0.0417754	0.0003131	0.00382166	0.000255822	1.03612e-05	4.29813e-07	0.000245584	9.90513e-06	7.38863e-06	0.0179931	0.149776	6.09499e-05	0.000672847	6.83318e-05	0.00090668	5.69126e-05	0.00113359	5.91058e-05	0.00061558	0.000673993	6.24034e-06	0	0.000859567	0.013308	0.000309938	0.0116247	4.55022e-05
Moesin	0.0574102	0.00423138	0.320972	2.75846e-11	0.0598357	0.00940125	0.575168	0.00212772	0.00517713	0.185731	0.095451	0.0189564	0.0191932	0.235745	0.383432	0.00695008	0.118368	0.0290317	0.000117978	0.0330729	1.20145e-05	0.000489256	0.815076	0.132274	0.313871	3.15527e-09	0.00435903	0.170886	0.0174392	0.0464534	0.0014577	0.0307112	0.268422	0.00616441	0.175863	1.18113e-06	0.0561462	1.18524e-05	1.01172e-05	0.0160317	0.109999	0.469709	0.000968437	0.000859567	0	0.300705	0.000807643	0.25208	0.00452358
sCD163	0.676731	0.169153	0.0736317	0.170933	0.000331999	0.0705384	0.44695	0.122816	0.855984	0.268425	0.0402778	0.274739	0.237893	0.71126	0.452771	0.511526	0.892314	0.108768	0.165567	0.178354	0.0554903	0.82628	0.264627	0.00839923	0.73123	0.211387	0.0235928	0.16233	0.191991	0.0180097	0.115379	0.15649	0.587802	0.398467	0.32769	0.412749	0.464702	0.0219291	0.0243858	0.626239	0.383093	0.412631	0.306487	0.013308	0.300705	0	0.0775358	0.286424	0.13043
TCCR	0.00235758	0.00542803	0.0155939	0.0234297	0.00738738	6.23108e-06	0.193283	0.00241688	0.0444369	0.00362632	0.060873	0.0248357	0.00571772	0.379001	0.0611659	0.00591725	0.258064	0.00481121	0.00217131	0.0429576	0.00246116	0.086607	0.396569	0.00281329	0.168688	0.0126202	0.00502654	0.00177984	0.000423169	0.000376546	0.00494972	0.118418	0.0911309	0.014907	0.0877834	0.00857071	0.106705	0.00334384	0.00449889	0.0237372	0.0854512	0.0283101	0.00221922	0.000309938	0.000807643	0.0775358	0	0.0935291	0.00670422
IMDH1	0.194222	1.27957e-09	4.96693e-07	0.488166	0.663646	0.0775284	0.00629329	7.49394e-07	0.932075	1.35191e-05	7.21121e-05	3.33067e-14	0.00357161	0.0790694	0.00047563	0.609221	0.628889	0.0503463	0.130648	3.93918e-07	0.244055	0.731932	0.37039	0.00910652	0.0904308	0.00944364	0.125484	0.029994	0.141871	0.0530817	5.66419e-07	0.0160886	0.0190565	3.34146e-05	2.411e-11	0.00578277	9.43979e-09	0.00022854	0.343062	0.0671573	2.86785e-10	0.0508338	0.256868	0.0116247	0.25208	0.286424	0.0935291	0	0.0676129
Apo E2	0.0648704	0.00495565	0.0023655	0.0166347	3.57398e-05	0.00316446	0.000481187	0.000605277	0.225586	0.00596501	0.027579	0.00882189	1.26277e-11	0.00371631	0.0121216	0.000537054	0.030738	0.158907	0.0112253	0.0255848	0.00352644	0.0801264	0.766297	0.00898471	0.0570743	0.00112687	3.18256e-08	0.00858751	0.000551212	1.28518e-06	0.000184775	3.76405e-05	0.141068	0.0449661	0.0854769	0.0459831	0.0776461	0.000144894	0.0042067	0.0049288	0.0525693	0.090731	0.000315655	4.55022e-05	0.00452358	0.13043	0.00670422	0.0676129	0
hnRNP A2/B1	0.072119	7.26086e-13	2.86043e-05	0.00938382	0.431046	0.014576	0.00585737	2.20623e-10	0.279522	7.37454e-05	0.000507801	0	0.000674155	0.047577	0.00115569	0.25345	0.99651	0.0209336	0.011142	1.50654e-08	0.00324769	0.184543	0.532846	0.00945816	0.108301	9.27108e-07	0.016612	0.0271893	0.0380013	0.0504492	7.54669e-09	0.00272914	0.0464001	2.29703e-06	2.42488e-09	4.9936e-06	1.33698e-09	4.94463e-07	0.0300791	0.0160618	1.91286e-09	0.0752153	0.0394379	0.000498451	0.00204979	0.28986	0.0176462	5.32675e-10	0.00780909
OMD	0.200472	0.0148404	0.00557289	0.745883	0.0434069	0.000352253	0.00400581	0.036734	0.363831	0.000552664	0.461943	0.104761	0.0253507	0.719128	2.26345e-05	0.229773	0.0594356	0.00119874	0.679897	0.00906984	0.463348	0.0189235	0.000365441	0.0884702	0.000534339	0.524353	0.111523	2.98599e-06	5.53442e-07	0.0133939	0.124255	0.971064	0.61575	0.00100225	0.0164847	0.0259999	0.0602373	0.420809	0.573564	7.53275e-05	0.0540996	1.25736e-06	0.000880543	0.00141193	0.38452	0.507455	0.0340828	0.158777	0.0842507
CNDP1	0.16666	0.0108238	0.0235379	0.240683	0.00629402	5.82525e-05	0.01282	0.00517594	0.0365741	0.00260988	0.464812	0.0910464	0.000349412	0.90455	2.06022e-05	0.001996	0.00175667	0.00059663	0.127042	0.0705496	0.253218	4.96054e-05	0.239322	0.168983	8.72676e-05	0.155433	0.0159476	7.30179e-07	8.53798e-05	0.000217499	0.0375781	0.694601	0.557563	0.000261247	0.0276994	0.00315848	0.0240189	0.121307	0.102188	7.38501e-09	0.0356526	0.000168372	2.31201e-07	0.000100839	0.0385476	0.726599	0.0124365	0.153236	0.00467789
NRP1	0.143851	0.00346992	1.61299e-05	0.883967	0.00813756	0.000497991	0.000330579	0.0014497	0.66517	3.25302e-06	0.220553	0.0136659	0.00327644	0.0786403	0.00264658	0.156191	0.0763303	0.00712634	0.0207444	0.00147569	0.167453	0.346459	0.035926	0.162991	0.00838436	0.22632	0.00312701	0.000707744	0.0237386	0.00209727	0.000178156	0.0133374	0.000220208	0.00272044	0.0106606	0.0728608	0.0371102	0.0922745	0.643161	0.00712229	0.0205522	0.00013741	0.123896	0.00122247	0.456861	0.0738108	0.0449244	0.0100873	0.016569
14-3-3 protein zeta/delta	0.0106873	1.41138e-09	0.00139283	0.000896326	0.150605	0.000899989	0.00594786	1.88357e-06	0.020844	0.00130758	0.00377753	7.27568e-06	0.00333594	0.209835	0.000674537	0.0348979	0.0822289	0.000146056	0.00233427	6.71004e-06	0.000461763	9.69161e-05	0.212362	0.00905675	0.000404139	5.42323e-06	0.0136451	0.00540628	0.00334206	0.0283487	5.2038e-06	0.0224999	0.0874403	1.80593e-10	0.000109616	1.3054e-11	1.70959e-05	4.69504e-06	0.00590685	1.889e-05	0.000189833	0.0038013	0.00273499	5.02492e-05	3.04029e-05	0.224783	0.00334287	0.000844742	0.00447915
eIF-4H	0.0589431	3.34306e-07	0.0127342	9.78917e-05	0.41834	0.0384836	0.127324	1.33805e-05	0.129891	0.00805851	0.00217886	2.0221e-07	0.00997031	0.004471	0.154607	0.153338	0.742528	0.0115634	6.56285e-05	0.000113883	0.000403914	0.0404277	0.939621	0.0228521	0.258909	2.52838e-10	0.00729771	0.194403	0.147806	0.100234	3.32493e-07	0.000140517	0.019903	0.000128157	0.00132449	2.39794e-06	0.000419895	7.53675e-08	0.0029407	0.0420323	0.000864284	0.348131	0.0731979	0.00283954	1.12175e-06	0.25514	0.00572552	0.000121243	0.0113169
14-3-3 protein theta	0.0246556	2.91972e-05	0.00222882	0.00196989	0.102804	0.0326103	0.0707223	0.000174628	0.240845	0.015707	2.95712e-06	3.27399e-05	0.000480209	0.00274781	0.170989	0.0650731	0.639227	0.0629873	0.000703909	0.00251255	0.00117977	0.18739	0.804755	0.000738922	0.320395	1.48095e-05	0.00394061	0.172814	0.0241646	0.00789616	3.8924e-06	1.75935e-05	0.0199667	0.009913	0.0140769	0.00325691	0.00802734	1.24083e-09	0.00401745	0.0918464	0.00808726	0.498836	0.115872	0.00260044	0.00025755	0.0586248	0.00274689	0.00104026	8.33038e-05
PLXB2	0.071059	0.0256003	0.370952	0.0168491	0.0786683	0.00325037	0.0943824	0.0374495	0.0139119	0.127317	0.836179	0.303608	0.131769	0.772038	0.0152996	0.018873	0.000386243	0.000295503	0.0504787	0.147111	0.0235602	5.2589e-12	0.339742	0.418379	1.80138e-06	0.0387034	0.0774182	0.010443	0.0126393	0.102198	0.0843069	0.763792	0.610913	7.22627e-05	0.246304	1.45513e-05	0.0941739	0.0902967	0.0333697	4.62651e-06	0.267155	0.00288588	0.000910507	0.00284777	0.00113507	0.509866	0.0328904	0.77708	0.0847823
[truncated: 8 more columns]

## Sheet: Figure 3B
Figure 3B. Supporting Information for ROC AUC Graph
Target	Sensitivity	Specificity	AUC
ERBB1	1	0.95	0.983333
TCCR	1	0.9	0.966667
GP1BA	1	0.95	0.958333
a1-Antitrypsin	0.833333	0.95	0.941667
IDUA	1	0.85	0.933333
ALCAM	1	0.9	0.916667
Laminin	0.833333	0.95	0.908333
TrkC	1	0.85	0.9
Adiponectin	1	0.75	0.9
ILT-2	1	0.85	0.891667

## Sheet: Figure 3C
Figure 3C. Supporting data for RFA
Target	AI=0-6	AI=0-6	AI=0-6	AI=0-6	AI=0-6	AI=0-6	AI=0-6	AI=0-6	AI=0-6	AI=0-6	AI=0-6	AI=0-6	AI=0-6	AI=0-6	AI=0-6	AI=0-6	AI=0-6	AI=0-6	AI=0-6	AI=0-6	AI>=7	AI>=7	AI>=7	AI>=7	AI>=7	AI>=7
GPDA	46.0186	8.51993	2.87786	5.01428	4.4689	6.54825	4.06856	162.134	15.8492	12.8491	13.8204	13.0303	4.21531	21.3097	21.8179	21.1935	18.5329	11.25	61.9717	13.1835	60.7688	43.9173	28.7376	39.886	68.6273	56.5517
14-3-3 protein beta/alpha	181.999	5.84219	6.3084	72.4191	9.02871	11.0044	37.0918	741.826	453.052	332.543	110.454	44.088	86.029	1044.03	1242.48	120.472	857.601	961.413	4028.17	315.748	1056.94	950.46	186.173	2132.15	2046.66	3167.67
VEGF sR3	5.42054	1.53488	1.85802	0.530324	1.86124	2.7193	3.11125	4.53806	3.35432	3.16854	10.2513	11.0331	5.35533	16.8837	7.8436	9.43557	16.1502	6.33767	46.3644	18.7779	24.3209	18.3025	12.2786	31.4032	6.31554	28.0184
Myeloperoxidase	228.244	274.369	5.30534	65.4141	105.253	46.0439	1.22898	480.691	771.313	51.2215	265.886	29.4252	484.21	2435	74.9695	22.2577	2235.89	1663.7	2158.56	1615.51	358.577	4069.71	178.569	1860.35	16274.4	3093.71
IL-1 R AcP	89.5685	12.1977	22.7664	9.51591	38.7148	105.575	25.1087	69.6748	61.1883	80.4281	135.838	257.017	643.915	372.766	171.547	196.447	363.063	97.2582	182.138	191.815	402.213	843.098	122.041	459.325	351.077	233.38
ERBB1	27.9383	3.68272	3.67328	2.81208	3.02201	40.9079	7.43726	84.8688	62.9856	79.6568	26.9079	104.989	40.7783	56.2866	90.738	81.2724	33.8028	38.9506	168.453	32.5175	236.567	226.347	161.2	214.875	175.839	131.887
Protein S	2.80175	2.66777	1.80305	1.15311	1.09474	3.31798	1.52264	16.1123	3.16033	8.45226	4.62541	155.248	69.1064	613.278	326.462	76.7507	3.01878	45.8316	642.4	61.3237	511.801	262.935	32.1664	451.586	31.6635	125.234
Laminin	5.46696	1.28405	1.51756	0.370547	0.625837	2.13158	0.705045	4.90576	7.63618	5.34659	3.6738	8.00582	6.12733	8.67488	7.46445	4.08022	3.11737	4.73964	30.5616	7.23277	9.91917	12.9461	6.36126	8.73062	16.225	16.7997
FGF-20	2.00437	2.22093	1.22595	0.225048	0.454545	1.84868	0.736093	152.801	8.21043	90.209	3.14565	6.9252	10.4791	2.09168	17.4103	3.86037	3.6784	26.7654	33.2612	3.85448	59.4667	37.1491	4.09018	28.875	138.875	7.59329
sTie-1	18.6374	3.30565	1.3542	0.940984	0.533971	2.67325	1.21863	4.2646	5.02826	4.73836	3.02001	6.79644	6.52284	20.0231	21.8856	19.8959	1.5	14.5869	76.0025	27.3526	67.5584	45.4951	16.4606	50.8422	5.6244	73.1507
AIF1	17.8919	9.15116	10.8855	27.1471	11.3407	11.9803	13.5162	43.5384	40.9083	9.54468	98.4621	15.6714	27.7908	253.775	18.3785	14.8501	1110.4	143.996	734.971	84.4306	101.219	124.948	24.4983	380.307	332.178	710.066
MEK1	3.02567	2.54319	1.45038	0.359668	0.64689	2.07675	0.931436	2.58869	2.63875	1.50017	1.59842	0.970264	0.926396	7.85824	3.04333	0.816583	4.05634	5.4729	21.9468	2.33267	3.08821	3.72416	1.0172	7.61934	8.36988	17.787
Apo E3	818.654	5.85382	3.61832	6.4108	5.38852	88.2873	27.238	864.588	777.316	569.786	234.614	752.322	752.593	5066.95	1083.98	1760.82	1835.3	1830.88	5861.68	2727.08	3406.92	7764.41	449.257	2107.91	2250.17	3800.26
PTP-1B	10.0683	5.02658	5.86412	8.24517	12.267	8.94737	35.6054	29.4161	75.3764	28.0088	163.827	26.867	38.1588	4369.65	228.731	554.666	31.284	102.677	67.8453	275.638	220.229	468.112	206.685	81.7543	119.447	3272
a2-Antiplasmin	6.54833	3.01163	2.45191	2.07166	1.23541	4.96711	2.94696	13.0562	22.518	68.3435	12.7152	16.4592	12.0981	56.4484	237.684	23.767	9.57981	64.64	584.896	46.2388	287.985	302.274	7.95972	362.191	39.061	75.5692
bFGF	2.37302	2.62458	1.57863	0.840359	0.876555	2.66228	1.94567	53.4054	2.80832	5.13761	3.23639	7.31147	6.78828	5.02696	12.346	2.22003	4.01643	17.6528	15.4992	40.6227	10.2135	77.1899	2.53446	13.4175	35.5291	24.0269
Myoglobin	2.63517	1.89037	1.1771	80.1577	0.593301	3.44079	192.181	6.9697	40.4201	336.208	487.289	58.2403	17.5243	242.72	1559.41	844.232	24.4108	694.017	15.6864	1298.35	880.481	1603.2	56.4355	403.968	530.882	352.055
IDUA	4.35554	3.58306	3.12672	1.35233	1.17225	4	1.33247	20.34	117.758	208.996	45.7329	61.5558	42.1595	28.7327	360.01	71.6816	10.5	203.333	156.872	47.4359	166.42	241.317	308.651	367.881	192.846	385.352
ASAHL	40.9967	2.25914	8.51756	2.80256	7.16938	15.4781	4.87969	105.235	31.6752	122.932	64.5649	150.558	49.0154	109.472	76.8348	39.6743	62.4977	101.585	54.9667	65.5611	82.9678	83.7486	85.8072	40.2037	189.704	218.139
Cathepsin S	4.45385	3.8289	1.71145	2.36946	0.820096	2.5307	1.13972	2.75129	25.9353	5.21067	2.82224	5.42765	4.01861	25.3891	11.6283	8.04289	8.11972	20.4012	91.589	32.0996	9.79968	14.1431	3.32728	83.0237	44.7092	62.9948
HTRA2	17.7662	1.88538	1.78473	20.5473	1.29952	9.69518	2.94437	33.0506	45.4561	8.25348	17.7082	15.3633	25.055	34.4915	15.3656	17.3905	5.43192	22.8215	34.6131	31.3487	12.4662	37.7856	34.8338	30.3481	73.0267	32.1776
Antithrombin III	275.008	3.48007	2.66565	3.71227	2.15502	34.0921	28.9379	188.311	82.5617	10199.4	188.927	251.907	149.144	393.132	24503.3	266.125	364.157	3950.72	4050.8	2179.21	4324.11	13014.3	311.964	5238.54	16527.6	5694.71
Renin	2.17641	3.53654	1.65802	0.34607	0.574163	2.22807	0.769728	4.06319	2.73253	4.33401	2.97115	21.9957	1.49958	2.76965	10.8497	2.0621	2.82394	2.49469	19.4468	5.73593	4.64857	8.9445	7.16156	216.63	5.03337	4.70949
sE-Selectin	17.5478	48.5083	3.05344	19.1644	5.72153	228.496	90.6378	51.8145	39.7649	33.6731	184.523	45.5717	41.9184	274.596	95.7312	27.2784	309.261	124.224	281.876	60.979	146.429	200.452	276.85	365.721	210.453	226.434
Angiotensinogen	7.40306	2.62292	1.24427	0.915828	0.748325	6.25439	1.97283	42.8012	82.0928	359.986	22.6873	68.4611	223.785	331.525	3447.64	517.676	11.2653	378.067	1736.95	463.262	1242.16	1618.84	108.069	1435.07	135.41	763.718
Proteinase-3	57.7417	16.3372	1.6458	3.23429	0.685167	22.7281	1.01035	175.37	542.916	6.66157	32.8013	9.73942	83.8187	1782.84	132.593	24.2911	127.303	1000.42	1925.2	453.412	146.028	1093.81	34.4139	693.179	4164.23	2284.97
Adiponectin	532.054	117.636	422.337	20.0959	68.9033	413.533	47.0944	224.743	743.889	422.847	1557.25	1076.45	1868.79	3714.54	1107.19	884.37	272.016	712.887	1611.61	1398.74	1714.12	3668.06	1128.99	1824.95	2254.83	2408.61
a1-Antitrypsin	14.3938	7.10797	10.7511	2.82159	3.48421	18.1404	5.90427	46.8773	36.9566	247.373	32.8944	30.5303	45.5499	66.4253	380.626	222.432	21.7136	266.797	676.369	129.952	876.126	972.209	446.383	896.396	190.667	459.487
CHL1	58.4326	8.14784	4.34656	1.56785	3.28995	6.65351	2.40492	20.8832	38.6614	42.4312	13.1294	16.0653	16.5186	26.3444	33.8693	19.939	50.1244	19.7131	47.1298	23.4898	60.789	71.2459	12.0098	65.0517	41.6063	34.3033
HGFA	872.469	5.45847	16.3374	39.7308	40.223	767.601	194.085	939.05	647.467	1639.3	3364.81	2046.66	2188.23	3158.37	1790.99	1777.82	2952.04	1172.66	3581.95	2769.06	3148.86	7596.23	2121.74	3681.92	1921.33	3894.45
VEGF sR2	4.33916	7.65282	4.43206	1.81534	2.74067	3.9057	3.21475	5.8167	3.40057	2.83724	7.55002	8.41815	7.23773	17.8929	10.6026	13.1335	10.169	6.50638	35.0499	17.2228	14.7522	17.8727	6.69463	15.5154	23.2269	33.4506
a2-Macroglobulin	15.385	4.82392	187.986	4.82595	27.6316	7.7807	3.08797	360.802	69.4335	78.5083	87.664	339.287	597.201	3653.66	167.36	580.485	614.169	204.908	968.652	664.622	579.589	779.407	477.668	601.58	1206.04	2627.68
Angiostatin	8.4462	2.18272	1.9542	1.86157	1.27368	27.0965	5.4075	44.4309	39.9987	10.423	6.72871	37.6993	2.9706	49.8459	69.1875	222.754	20.7441	27.3672	102.404	345.043	77.7131	107.913	90.7495	97.5357	15.6911	409.081
Cyclophilin A	42.6925	1.78738	1.77252	0.48749	0.803828	11.1754	1.1216	802.528	434.293	1495.57	12.8246	70.9657	92.5053	47.8428	4635.32	126.442	9.45775	1549.38	5915.63	896.159	2113.14	1894.16	7.88172	3879.34	3310.28	4419.74
41701	11.4801	4.52159	4.15267	0.921947	1.4	5.64912	2.46572	12.088	19.5182	26.6191	5.92601	2.64562	2.31387	14.5724	60.826	4.04971	14.284	88.7553	771.701	5.68265	98.7375	61.8226	3.39566	293.452	143.146	296.658
Transketolase	5.03823	8.95847	1.88855	0.254963	0.512919	7.62939	0.494179	23.7509	2781.24	1711.6	10.8539	38.8504	42.7898	52.0493	4624.22	159.783	8.17371	1574.34	5622.42	1208.82	1898.56	2282.56	5.84464	3401.08	7821.88	4344.1
Triosephosphate isomerase	2.98198	3.25748	1.88855	0.473212	0.653589	3.80921	0.868047	4.93163	527.668	282.535	3.54118	7.23942	15.4865	9.68028	872.112	27.788	3.13146	334.865	4758.7	224.687	404.881	437.454	1.49963	943.808	1411.18	1493.3
PLXC1	3.07209	3.9485	1.48702	0.517405	1.30144	2.28509	1.03752	4.29231	2.38952	1.87054	4.10889	4.13397	4.8456	10.9129	4.10968	3.52297	14.2911	4.47662	18.3153	4.48052	4.71183	9.45865	4.02287	6.50046	20.7054	15.4983
ASM3A	60.2567	18.3422	29.6321	8.70819	20.0938	55.7675	11.7878	64.7062	34.0211	57.054	493.858	76.3811	161.196	220.624	133.47	76.1351	222.845	139.33	219.23	94.1608	141.844	372.799	135.416	142.814	629.39	224.327
TXD12	12.5532	3.01661	5.20916	21.0076	8.86986	9.09868	37.8836	56.068	19.5272	184.387	54.544	42.7115	21.25	92.0108	241.814	29.3207	44.3146	79.6121	178.981	53.345	191.565	185.484	16.0428	175.064	140.667	111.871
Calcineurin	2.33479	2.92359	1.65191	0.41882	0.804785	2.16009	0.967658	2.20436	1.4093	1.72783	2.3825	1.80717	1.29547	3.94838	4.92552	1.91224	1.93192	2.79224	69.1431	2.50416	9.70568	8.21001	0.879902	16.5673	16.8541	23.2286
SHBG	13.8012	4.21262	2.3374	1.00218	1.46029	6.42544	3.84735	24.15	18.4905	190.86	20.3955	142.241	139.952	16.3059	1356.22	225.417	6.60563	337.198	1097.8	299.877	2024.14	1060.92	10.3457	2059.02	36.1535	845.947
CATZ	184.312	4.06811	3.06565	10.7894	1.97608	106.656	12.1889	38.058	178.348	296.215	35.9888	171.723	100.276	68.9368	595.623	191.636	74.9977	927.58	706.493	264.103	504.496	2246.8	35.0272	952.648	1174.28	504.813
GP1BA	2.61333	2.83223	2.3313	0.533723	0.877512	2.77632	1.11384	3.2003	2.32785	5.08155	2.53606	5.62232	5.75825	8.32049	6.82464	5.71249	3.80516	4.27205	15.0042	4.54212	9.62748	15.7481	9.89582	13.8264	14.9476	8.76712
Moesin	14.2654	3.95349	2.69618	3.4437	2.48325	5.16447	3.21087	10.2827	18.416	14.2932	8.68078	7.27928	5.478	16.6102	20.4435	5.36163	12.7512	8.36477	17.4958	12.4176	14.2734	36.9478	5.48509	9.15932	82.9075	41.5753
sCD163	13.8995	4.20266	4.36489	3.18534	7.32057	10.8531	3.9806	13.0211	7.58993	6.39653	22.6361	13.7477	81.1971	21.0593	11.7908	10.4684	46.0117	22.6461	27.9493	19.3656	19.9016	27.9543	53.1483	41.3864	36.4156	32.2036
TCCR	16.8951	4.10797	2.45802	4.89937	1.3512	24.2829	2.19017	20.946	17.5809	10.2599	15.0302	14.485	9.93549	9.64946	12.2106	11.4869	16.4742	8.55871	17.9659	7.50749	24.537	31.2976	19.0474	20.6643	26.9256	31.3935
IMDH1	2.27471	1.76412	1.83969	0.613952	0.736842	2.08553	1.2458	2.71434	1.88078	2.04553	5.28153	1.22164	1.95749	49.5724	3.41232	1.21141	50.4296	48.4617	352.034	10.3413	13.8658	16.7601	6.48413	89.7537	13.2936	262.537
Apo E2	2162.39	16.5515	147.142	37.9671	61.7378	328.846	143.261	2835.09	1407.9	1268.27	816.047	2206.42	2036.46	8502.84	2166.47	1899.63	3702.31	2280.24	5230.05	3377.72	3286.8	9046.63	905.371	2747.79	4692.54	3859.12
hnRNP A2/B1	315.765	4.51993	3.99542	69.7444	9.4488	26.8991	36.6223	127.016	641.85	209.73	42.3499	33.6588	38.6421	938.008	201.523	60.8552	206.653	779.426	3034.79	231.485	454.832	457.119	91.7058	787.986	1669.71	2308.26
OMD	223.725	2.70266	2.27634	0.641828	1.12727	9.84868	1.55239	19.2646	19.4193	141.271	3.38995	4.72563	14.2724	17.0185	157.776	47.4856	10.9108	90.5486	166.065	14.7885	181.767	206.265	29.5037	350.705	46.7588	64.4639
CNDP1	3.89678	2.48671	2.45802	0.711857	1.2	22.7939	2.22639	1078.02	72.0516	5844.69	76.1121	117.129	107.144	49.3374	4335.18	7.10966	37.4906	1844.08	4622.59	111.868	3982.34	9086.79	68.807	3778.83	2352.93	2055.44
NRP1	115.218	3.56645	3.85496	1.1334	1.73493	6.97588	3.17076	342.871	78.7436	283.508	19.551	736.651	641.549	500.104	442.106	683.151	23.7676	154.421	772.342	727.483	835.048	440.65	251.322	934.301	157.827	961.453
14-3-3 protein zeta/delta	274.812	6.10963	3.25954	0.896111	1.74641	18.1601	43.7555	1967.06	1920.24	799.361	246.885	221.349	313.46	1745.11	4483.89	508.388	1562.66	1837.76	4758.4	1095.72	1815.42	1923.61	546.746	3116.39	5164.97	4192.81
eIF-4H	4.88804	2.64452	1.27481	0.382785	0.736842	1.98026	2.2238	14.9169	28.9401	6.1315	5.1396	1.89148	1.47525	58.02	31.2322	2.92175	16.1948	21.6219	87.9784	11.7299	11.5656	18.8765	12.9939	16.1432	129.347	151.398
14-3-3 protein theta	40.2157	6.92857	6.9145	7.73865	7.30622	10.4452	17.1229	83.5163	72.6041	13.1244	21.8264	20.2606	15.6567	158.582	61.8246	47.2631	176.43	37.3313	156.951	71.6583	46.2924	95.4298	91.6583	40.7267	172.493	207.881
PLXB2	28.976	2.77076	1.5542	0.397743	0.602871	2.06579	0.862872	92.2635	48.8541	59.2525	9.33923	22.2287	48.9478	5.0077	349.743	37.8724	4.42723	54.5045	74.8336	38.0986	106.964	158.118	28.4801	124.393	235.234	67.4988
Target	Importance or Gini
TCCR	0.219
Laminin	0.213
Calcineurin	0.196
X41701	0.196
ASAHL	0.162
Myeloperoxidase	0.158
Proteinase.3	0.155
ERBB1	0.152
GP1BA	0.15
TPI isomerase	0.14

## Sheet: Figure 3D
Figure 3D. Supporting information
Supporting information for cluster 1:
Protein	Uniprot
41701	P31946, P62258, P61981, Q04917, P27348, P63104, P31947
14-3-3 PROTEIN BETA/ALPHA	P31946
14-3-3 PROTEIN THETA	P27348
14-3-3 PROTEIN ZETA/DELTA	P63104
A2-MACROGLOBULIN	P01023
ADIPONECTIN	Q15848
AIF1	P55008
ANGIOSTATIN	P00747
ANTITHROMBIN III	P01008
APO E2	P02649
CALCINEURIN	Q08209 P63098
CATHEPSIN S	P25774
CYCLOPHILIN A	P62937
HNRNP A2/B1	P22626
IMDH1	P20839
LAMININ	P25391, P07942, P11047
MEK1	Q02750
MYELOPEROXIDASE	P05164
PLXB2	O15031
PLXC1	O60486
PROTEINASE-3	P24158
TRANSKETOLASE	P29401
TRIOSEPHOSPHATE ISOMERASE	P60174
VEGF SR2	P35968
Category	Term Name	Description	FDR	# Genes	# Background Genes	Genes
Reactome Pathways	HSA-111447	Activation of BAD and translocation to mitochondria	1.14e-14	8	15	[PPP3R1, YWHAH, YWHAE, YWHAG, SFN, YWHAB, YWHAQ, YWHAZ]
Reactome Pathways	HSA-75035	Chk1/Chk2(Cds1) mediated inactivation of Cyclin B:Cdk1 complex	5.13e-13	7	13	[YWHAH, YWHAE, YWHAG, SFN, YWHAB, YWHAQ, YWHAZ]
Reactome Pathways	HSA-5625740	RHO GTPases activate PKNs	4.52e-09	7	63	[YWHAH, YWHAE, YWHAG, SFN, YWHAB, YWHAQ, YWHAZ]
Reactome Pathways	HSA-1445148	Translocation of SLC2A4 (GLUT4) to the plasma membrane	7.5e-09	7	70	[YWHAH, YWHAE, YWHAG, SFN, YWHAB, YWHAQ, YWHAZ]
Reactome Pathways	HSA-9614399	Regulation of localization of FOXO transcription factors	1.12e-08	5	12	[YWHAG, SFN, YWHAB, YWHAQ, YWHAZ]
KEGG Pathways	hsa04114	Oocyte meiosis	7.48e-11	9	120	[PPP3R1, YWHAH, YWHAE, MAP2K1, YWHAG, YWHAB, YWHAQ, PPP3CA, YWHAZ]
KEGG Pathways	hsa04151	PI3K-Akt signaling pathway	4.78e-10	11	350	[LAMB1, YWHAH, LAMC1, KDR, YWHAE, MAP2K1, YWHAG, YWHAB, YWHAQ, LAMA1, YWHAZ]
KEGG Pathways	hsa04110	Cell cycle	8.19e-08	7	120	[YWHAH, YWHAE, YWHAG, SFN, YWHAB, YWHAQ, YWHAZ]
KEGG Pathways	hsa05160	Hepatitis C	3.52e-07	7	156	[YWHAH, YWHAE, MAP2K1, YWHAG, YWHAB, YWHAQ, YWHAZ]
KEGG Pathways	hsa04390	Hippo signaling pathway	8.82e-06	6	153	[YWHAH, YWHAE, YWHAG, YWHAB, YWHAQ, YWHAZ]
DISEASES	DOID:7	Disease of anatomical entity	2.7e-06	23	4452	[LAMB1, MPO, TPI1, PRTN3, APOE, LAMC1, KDR, YWHAE, MAP2K1, YWHAG, PLG, A2M, SFN, IMPDH1, HNRNPA2B1, SERPINC1, CTSS, AIF1, YWHAQ, LAMA1, PPP3CA, YWHAZ, ADIPOQ]
DISEASES	DOID:863	Nervous system disease	2.9e-06	17	2132	[LAMB1, MPO, PRTN3, APOE, LAMC1, YWHAE, YWHAG, PLG, A2M, IMPDH1, HNRNPA2B1, SERPINC1, CTSS, AIF1, YWHAQ, PPP3CA, YWHAZ]
DISEASES	DOID:4	Disease	3.96e-05	24	5921	[LAMB1, MPO, TPI1, PRTN3, APOE, LAMC1, KDR, YWHAE, MAP2K1, YWHAG, PLG, A2M, SFN, IMPDH1, HNRNPA2B1, SERPINC1, CTSS, AIF1, YWHAQ, LAMA1, PPP3CA, YWHAZ, ADIPOQ, TKT]
DISEASES	DOID:0060158	Acquired metabolic disease	0.00043	7	320	[TPI1, PRTN3, APOE, A2M, LAMA1, ADIPOQ, TKT]
DISEASES	DOID:331	Central nervous system disease	0.00043	11	1107	[APOE, YWHAE, YWHAG, PLG, A2M, HNRNPA2B1, SERPINC1, AIF1, YWHAQ, PPP3CA, YWHAZ]
Supporting information for cluster 2:
Protein	Uniprot
A1-ANTITRYPSIN	P01009
APO E3	P02649
CATZ	Q9UBR2
CHL1	O00533
CNDP1	Q96KN2
GP1BA	P07359
HGFA	Q04756
IL-1 R ACP	Q9NPH3
MYOGLOBIN	P02144
NRP1	O14786
SCD163	Q86VB7
SE-SELECTIN	P16581
SHBG	P04278
STIE-1	P35590
TXD12	O95881
VEGF SR3	P35916
Category	Term Name	Description	FDR	# Genes	# Background Genes	Genes
COMPARTMENTS	GOCC:0005576	Extracellular region	4.1e-09	14	2035	[CTSZ, APOE, CHL1, FLT4, NRP1, IL1RAP, GP1BA, SELE, CNDP1, CD163, SHBG, MB, SERPINA1, HGFAC]
COMPARTMENTS	GOCC:0005615	Extracellular space	0.0072	7	985	[APOE, NRP1, GP1BA, SELE, SHBG, MB, SERPINA1]
COMPARTMENTS	GOCC:0005788	Endoplasmic reticulum lumen	0.0072	4	150	[CTSZ, APOE, TXNDC12, SERPINA1]
COMPARTMENTS	GOCC:1903561	Extracellular vesicle	0.0127	5	444	[APOE, GP1BA, SHBG, MB, SERPINA1]
COMPARTMENTS	GOCC:0031982	Vesicle	0.0336	8	2051	[CTSZ, APOE, NRP1, GP1BA, CD163, SHBG, MB, SERPINA1]
Category		Description	Identified through the Cytoscape Application
REACTOME_PATHWAY		Signaling by Receptor Tyrosine Kinases
REACTOME_PATHWAY		Vesicle-mediated transport
REACTOME_PATHWAY		Cargo concentration in the ER
REACTOME_PATHWAY		Binding and Uptake of Ligands by Scavenger Receptors
REACTOME_PATHWAY		COPII-mediated vesicle transport

[truncated: 15 more sheets: Figure 4A, Figure 4 B-F, Figure 5A, Figure 5B, Figure 6A, Figure 6B, Figure 6C, Figure 6D, Figure 7A, Figure 7B, Fig 8B-THP1 Macrophages, Fig 8C-BMDM Macrophages, Fig 8D-HK2 Tubule cells, Fig 8E-qPCR-BMDM, Fig 8F-qPCR-HK2]
